# Supplementary material for: Downregulation of vimentin in macrophages infected with live Mycobacterium tuberculosis is mediated by Reactive Oxygen Species
Source: Sci Rep. 2016 Feb 15;6:21526. doi: 10.1038/srep21526 (PMC4753491; doi:10.1038/srep21526)
Supplement: Supplementary Dataset 1 [file srep21526-s2.xls]

## Sheet: Experiments
CordID	Database	Datbase ID	Fold Change	Species	Title	Factor	Group 1	Group 2	Array Platform
GDS596_tissue_33	GEO	GDS596	3.09160395447	HOMO SAPIENS	Large-scale analysis of the human transcriptome (HG-U133A)	tissue	liver	uterus	GPL96
GDS596_tissue_30	GEO	GDS596	3.42480406496	HOMO SAPIENS	Large-scale analysis of the human transcriptome (HG-U133A)	tissue	leukemia chronic myelogenous K562	superior cervical ganglion	GPL96
E-GEOD-17714_29_3	ArrayExpress	E-GEOD-17714	-2.58811133512	HOMO SAPIENS	Transcription profiling by array of human neuroblastoma cell lines after growth in hypoxia	Factor.Value.cell.line.	GI-ME-N	SHEP-2	A-AFFY-44
E-GEOD-16461_44_1	ArrayExpress	E-GEOD-16461	-1.36010461658	HOMO SAPIENS	Gene expression profile in CD4+ and CD8+ T cells from identical twins discordant for Multiple sclerosis	FactorValue..TWIN.	P	T	A-AFFY-44
GDS2819_individual_8	GEO	GDS2819	-3.77783934055	HOMO SAPIENS	Leukemic white blood cells and various RNA preparation protocols	individual	patient 16	patient 23	GPL570
GDS596_tissue_2	GEO	GDS596	-4.3622970935	HOMO SAPIENS	Large-scale analysis of the human transcriptome (HG-U133A)	tissue	adipocyte	cingulate cortex	GPL96
GDS3113_tissue_15	GEO	GDS3113	3.15868476501	HOMO SAPIENS	Various normal tissues	tissue	pancreas	skin	GPL2986
GDS596_tissue_16	GEO	GDS596	2.22257307062	HOMO SAPIENS	Large-scale analysis of the human transcriptome (HG-U133A)	tissue	cerebellum	thymus	GPL96
GDS181_tissue_7	GEO	GDS181	1.61692333408	HOMO SAPIENS	Large-scale analysis of the human transcriptome (HG-U95A)	tissue	corpus callosum	thyroid	GPL91
GDS1962_tissue_3	GEO	GDS1962	1.26037427536	HOMO SAPIENS	Glioma-derived stem cell factor effect on angiogenesis in the brain	tissue	tumor grade III	tumor grade IV	GPL570
GDS968_individual_10	GEO	GDS968	-4.51951741146	HOMO SAPIENS	Radiation therapy toxicity association with abnormal transcriptional response to DNA damage	individual	NoCa4	RadC1	GPL8300
GDS968_individual_10	GEO	GDS968	-2.58075787623	HOMO SAPIENS	Radiation therapy toxicity association with abnormal transcriptional response to DNA damage	individual	NoCa4	SkCa7	GPL8300
E-GEOD-37290_32_1	ArrayExpress	E-GEOD-37290	-4.05902523528	HOMO SAPIENS	Expression Data from HNF1b-knockdown RMG2-ovarian cancer cells	FactorValue..TRANSFECTED.WITH.	HNF1b-targeting shRNA (clones V2LHS_196459)	non-silencing control	A-AFFY-44
E-GEOD-26725_33_1	ArrayExpress	E-GEOD-26725	1.60182979135	HOMO SAPIENS	Gene expression analysis of 12 B-cell Chronic Lymphocytic Leukemia samples and 5 CD19+ control samples	FactorValue..DISEASE.STATE.	B-CLL	Control	A-AFFY-44
E-GEOD-20505_26_1	ArrayExpress	E-GEOD-20505	-3.67034187098	HOMO SAPIENS	Transcription profilin by array of human CD34+ hematopoietic progenitor cells grown under different conditions	Factor.Value..CULTURE.CONDITIONS.	none	S2 stimulation (British trial conditions)	A-AFFY-44
E-GEOD-20667_35_4	ArrayExpress	E-GEOD-20667	2.71262622551	HOMO SAPIENS	The Notch/Hes1 pathway sustains NF-B activation through CYLD repression in T cell leukemia	FactorValue..CELL.LINE.	JCRB0086 [TALL-1]	KOPT-K	A-AFFY-44
E-GEOD-26910_32_1	ArrayExpress	E-GEOD-26910	-1.69511055957	HOMO SAPIENS	Stromal molecular signatures of breast and prostate cancer	FactorValue..TISSUE.	breast	prostate	A-AFFY-44
GDS181_tissue_2	GEO	GDS181	-2.04102822214	HOMO SAPIENS	Large-scale analysis of the human transcriptome (HG-U95A)	tissue	amygdala	cerebellum	GPL91
E-MEXP-2426_26_2	ArrayExpress	E-MEXP-2426	2.33491416494	HOMO SAPIENS	Transcription profiling of human embryonic stem cells and neuroepithelial cells	Factor.Value..TIME.	6	17	A-AFFY-44
E-MEXP-3660_25_1	ArrayExpress	E-MEXP-3660	-4.64369195156	HOMO SAPIENS	Comparison of gene expression profiles of head and neck squamous cell carcinoma cell lines and normal oral keratinocyte cell lines	FactorValue.TargetedCellType.	Keratinocytes	squamous cell carinoma	A-AFFY-44
GDS1290_time_1	GEO	GDS1290	1.63570185428	HOMO SAPIENS	CD4+ lymphocyte polarization into Th1 and Th2 cells in the presence of TGFbeta: time course (HG-U95A)	time	0 h	2 h	GPL8300
E-GEOD-36643_30_1	ArrayExpress	E-GEOD-36643	1.6157528896	HOMO SAPIENS	Ganglioside GD2 identifies Breast Cancer Stem Cells: Targeting GD3 Synthase Inhibits GD2 Expression and Tumor Growth	FactorValue..FACS.SORTED.CELL.POPULATION.	CD24_high	GD2-	A-AFFY-44
E-GEOD-18552_60_5	ArrayExpress	E-GEOD-18552	-6.92243819916	HOMO SAPIENS	CDK inhibitors and flavopiridol profiling on A2780 and MCF7 cells	FactorValue..TREATMENT.	CDk-509	doxorubicin	A-AFFY-44
E-GEOD-9894_31_1	ArrayExpress	E-GEOD-9894	4.75059425111	HOMO SAPIENS	Transcription profiling of human culture-amplified and native bone marrow mesenchymal stem cells to characterize specific plasma membrane protein phenotype	Factor.Value.cell.type.	erythropoietic	granulopoietic	A-AFFY-44
GDS968_individual_19	GEO	GDS968	-1.49793015055	HOMO SAPIENS	Radiation therapy toxicity association with abnormal transcriptional response to DNA damage	individual	Rad4	RadC5	GPL8300
GDS3116_individual_9	GEO	GDS3116	-3.22350217326	HOMO SAPIENS	Letrozole effect on breast cancer tumors	individual	18	29	GPL96
E-MEXP-441_37_1	ArrayExpress	E-MEXP-441	1.38015420778	HOMO SAPIENS	Transcription profiling of medullary breast cancer vs ductal breast cancer cell lines	Factor.Value..cell.line.	184B	Hs578T	A-AFFY-9
GDS596_tissue_62	GEO	GDS596	-3.07733974812	HOMO SAPIENS	Large-scale analysis of the human transcriptome (HG-U133A)	tissue	superior cervical ganglion	testis seminiferous tubule	GPL96
E-GEOD-31040_51_2	ArrayExpress	E-GEOD-31040	1.29184607167	HOMO SAPIENS	Gene expression analysis of human lymphoblastoid cell lines	FactorValue..SUBJECT.IDENTIFIER.	C402	C931	A-AFFY-44
GDS596_tissue_36	GEO	GDS596	5.52342554516	HOMO SAPIENS	Large-scale analysis of the human transcriptome (HG-U133A)	tissue	lymphoma burkitts daudi	salivary gland	GPL96
GDS3113_tissue_11	GEO	GDS3113	2.97334294162	HOMO SAPIENS	Various normal tissues	tissue	liver	spinal cord	GPL2986
E-GEOD-23038_33_2	ArrayExpress	E-GEOD-23038	2.32965827066	HOMO SAPIENS	Normal prostate cells were immortalized and cultured for 650 days till several transformation hallmarks were observed	FactorValue..CELL.TYPE.	hTERT immortalized cells, dominant negative peptide for p53 vector + hRAS, passage 80	hTERT immortalized cells, mutant p53 vector + hRAS, passage 80	A-AFFY-37
GDS596_tissue_33	GEO	GDS596	-3.71430410962	HOMO SAPIENS	Large-scale analysis of the human transcriptome (HG-U133A)	tissue	liver	lymphoma burkitts daudi	GPL96
E-GEOD-17906_35_1	ArrayExpress	E-GEOD-17906	1.86445784554	HOMO SAPIENS	Transcription profiling by array of human CD90 positive prostate stromal fibromuscular tumor cells	Factor.Value.cell.type.		CD13 positive	A-AFFY-44
GDS596_tissue_44	GEO	GDS596	1.67499326787	HOMO SAPIENS	Large-scale analysis of the human transcriptome (HG-U133A)	tissue	parietal lobe	whole blood	GPL96
E-GEOD-33425_32_1	ArrayExpress	E-GEOD-33425	-1.39978821241	HOMO SAPIENS	Human MAIT and CD8++ cell development	FactorValue..ORGANISM.PART.	CD8+ T cell	peripheral blood	A-AFFY-44
GDS2819_individual_15	GEO	GDS2819	3.44608451974	HOMO SAPIENS	Leukemic white blood cells and various RNA preparation protocols	individual	patient 22	patient 8	GPL570
GDS968_individual_20	GEO	GDS968	3.54813797258	HOMO SAPIENS	Radiation therapy toxicity association with abnormal transcriptional response to DNA damage	individual	RadC1	RadC8	GPL8300
GDS968_individual_47	GEO	GDS968	-2.06549982515	HOMO SAPIENS	Radiation therapy toxicity association with abnormal transcriptional response to DNA damage	individual	SkCa13	SkCa7	GPL8300
E-GEOD-25162_39_3	ArrayExpress	E-GEOD-25162	7.88548180195	HOMO SAPIENS	Functional analyses of miR-210 involvement in the aggressive phenotype of high grade breast tumors	FactorValue..GENOTYPE.VARIATION.	miR-210 overexpression	miR-210 repression	A-AFFY-44
GDS2819_individual_8	GEO	GDS2819	-3.33198017496	HOMO SAPIENS	Leukemic white blood cells and various RNA preparation protocols	individual	patient 16	patient 3	GPL570
GDS596_tissue_30	GEO	GDS596	1.85483293565	HOMO SAPIENS	Large-scale analysis of the human transcriptome (HG-U133A)	tissue	leukemia chronic myelogenous K562	thyroid	GPL96
E-GEOD-17906_35_3	ArrayExpress	E-GEOD-17906	3.48950810779	HOMO SAPIENS	Transcription profiling by array of human CD90 positive prostate stromal fibromuscular tumor cells	Factor.Value.cell.type.	CD26 positive	CD49a positive	A-AFFY-44
GDS181_tissue_11	GEO	GDS181	1.93249018025	HOMO SAPIENS	Large-scale analysis of the human transcriptome (HG-U95A)	tissue	fetal liver	THY+	GPL91
E-GEOD-20667_35_2	ArrayExpress	E-GEOD-20667	-2.96610397826	HOMO SAPIENS	The Notch/Hes1 pathway sustains NF-B activation through CYLD repression in T cell leukemia	FactorValue..CELL.LINE.	ACC525 [DND41]	JCRB0086 [TALL-1]	A-AFFY-44
E-GEOD-30522_40_6	ArrayExpress	E-GEOD-30522	-1.26305530602	HOMO SAPIENS	Transcriptomes of human bladder cells and cells in bladder cancer	FactorValue..TISSUE.ORIGIN.	normal urinary bladder	prostate cancer	A-AFFY-44
GDS181_tissue_12	GEO	GDS181	-3.75977843052	HOMO SAPIENS	Large-scale analysis of the human transcriptome (HG-U95A)	tissue	heart	HL60	GPL91
GDS968_individual_42	GEO	GDS968	-1.41407793834	HOMO SAPIENS	Radiation therapy toxicity association with abnormal transcriptional response to DNA damage	individual	RadS9	SkCa10	GPL8300
E-GEOD-33425_31_1	ArrayExpress	E-GEOD-33425	1.37408814896	HOMO SAPIENS	Human MAIT and CD8++ cell development	FactorValue..CELL.TYPE.	CD161++CD8aa T cells	not specified	A-AFFY-44
GDS2819_individual_3	GEO	GDS2819	4.73689801276	HOMO SAPIENS	Leukemic white blood cells and various RNA preparation protocols	individual	patient 11	patient 16	GPL570
GDS596_tissue_7	GEO	GDS596	-2.90676284419	HOMO SAPIENS	Large-scale analysis of the human transcriptome (HG-U133A)	tissue	atrioventricular node	PB-CD4+T cells	GPL96
E-GEOD-27973_41_1	ArrayExpress	E-GEOD-27973	2.31043711371	HOMO SAPIENS	Human airway epithelial responses to rhinovirus infection and cigarette smoke extract alone and in combination	FactorValue..DONOR.	1	4	A-AFFY-44
GDS181_tissue_21	GEO	GDS181	-1.48411766814	HOMO SAPIENS	Large-scale analysis of the human transcriptome (HG-U95A)	tissue	OVR278S	prostate	GPL91
GDS596_tissue_10	GEO	GDS596	2.02733440964	HOMO SAPIENS	Large-scale analysis of the human transcriptome (HG-U133A)	tissue	BM-CD34+	fetal lung	GPL96
E-GEOD-29618_37_1	ArrayExpress	E-GEOD-29618	1.53804422685	HOMO SAPIENS	FACS-sorted cells from Young Adults Vaccinated with Influenza TIV or LAIV Vaccines during 2008/09 Flu Season	FactorValue..CELL.TYPE.	Bcells	pDC	A-AFFY-44
GDS596_tissue_26	GEO	GDS596	-3.55462817289	HOMO SAPIENS	Large-scale analysis of the human transcriptome (HG-U133A)	tissue	globus pallidus	leukemia promyelocytic hl60	GPL96
GDS2106_genotype_variation	GEO	GDS2106	1.70200814453	HOMO SAPIENS	Lymphoblastoid cell lines from various CEPH pedigrees	genotype_variation	CEPH pedigree 1345	CEPH pedigree 1447	GPL201
GDS596_tissue_19	GEO	GDS596	2.15078713686	HOMO SAPIENS	Large-scale analysis of the human transcriptome (HG-U133A)	tissue	cingulate cortex	PB-CD4+T cells	GPL96
GDS1088_tissue_3	GEO	GDS1088	4.19295040521	HOMO SAPIENS	Normal tissues of diverse types (SHDP)	tissue	Heart	Thyroid	GPL1826
GDS181_tissue_6	GEO	GDS181	4.20363203557	HOMO SAPIENS	Large-scale analysis of the human transcriptome (HG-U95A)	tissue	cerebellum	OVR278S	GPL91
GDS596_tissue_6	GEO	GDS596	-2.47137634003	HOMO SAPIENS	Large-scale analysis of the human transcriptome (HG-U133A)	tissue	appendix	PB-CD19+B cells	GPL96
E-GEOD-20505_23_1	ArrayExpress	E-GEOD-20505	-3.95446106485	HOMO SAPIENS	Transcription profilin by array of human CD34+ hematopoietic progenitor cells grown under different conditions	Factor.Value..TREATMENT.TIME.	0	48	A-AFFY-44
E-GEOD-31545_44_2	ArrayExpress	E-GEOD-31545	-2.8641469906	HOMO SAPIENS	Stem-like glioma-propagating cells contribute to molecular heterogeneity and survival outcome in oligodendroglial tumors	FactorValue..PATIENT.	2	8	A-AFFY-44
GDS181_tissue_11	GEO	GDS181	1.39888075614	HOMO SAPIENS	Large-scale analysis of the human transcriptome (HG-U95A)	tissue	fetal liver	spinal cord	GPL91
GDS596_tissue_48	GEO	GDS596	1.85416421869	HOMO SAPIENS	Large-scale analysis of the human transcriptome (HG-U133A)	tissue	PB-CD4+T cells	smooth muscle	GPL96
GDS596_tissue_2	GEO	GDS596	-3.22613854881	HOMO SAPIENS	Large-scale analysis of the human transcriptome (HG-U133A)	tissue	adipocyte	globus pallidus	GPL96
GDS596_tissue_48	GEO	GDS596	1.48416740041	HOMO SAPIENS	Large-scale analysis of the human transcriptome (HG-U133A)	tissue	PB-CD4+T cells	placenta	GPL96
GDS596_tissue_4	GEO	GDS596	3.38381618786	HOMO SAPIENS	Large-scale analysis of the human transcriptome (HG-U133A)	tissue	adrenal gland	trigeminal ganglion	GPL96
GDS596_tissue_8	GEO	GDS596	3.02216082436	HOMO SAPIENS	Large-scale analysis of the human transcriptome (HG-U133A)	tissue	BM-CD105+ endothelial	lymph node	GPL96
GDS181_tissue_31	GEO	GDS181	-1.84857769803	HOMO SAPIENS	Large-scale analysis of the human transcriptome (HG-U95A)	tissue	testis	thalamus	GPL91
E-GEOD-37645_31_1	ArrayExpress	E-GEOD-37645	-1.78830833143	HOMO SAPIENS	The gamma secretase inhibitor MRK-003 attenuates pancreatic cancer growth in preclinical models	FactorValue..DONOR.CELL.LINE.	JH033	Panc374	A-AFFY-44
GDS3089_agent_1	GEO	GDS3089	-3.18024078506	HOMO SAPIENS	Tretinoin effect on promyelocytic leukemia cell line	agent	control	tretinoin	GPL96
GDS2055_individual_4	GEO	GDS2055	-1.83374657571	HOMO SAPIENS	Skeletal muscle types (HG-U133A)	individual	4	6	GPL96
E-GEOD-28799_40_1	ArrayExpress	E-GEOD-28799	4.65723731454	HOMO SAPIENS	Isolation and characterization of stem-like cells from a human ovarian cancer cell line	FactorValue..CULTURE.TYPE.	adherent culture	suspension culture	A-AFFY-44
GDS968_individual_38	GEO	GDS968	-1.67466396966	HOMO SAPIENS	Radiation therapy toxicity association with abnormal transcriptional response to DNA damage	individual	RadS5	RadS7	GPL8300
E-GEOD-9894_31_1	ArrayExpress	E-GEOD-9894	4.33634746344	HOMO SAPIENS	Transcription profiling of human culture-amplified and native bone marrow mesenchymal stem cells to characterize specific plasma membrane protein phenotype	Factor.Value.cell.type.	erythropoietic	hematopoietic	A-AFFY-44
GDS596_tissue_11	GEO	GDS596	1.7846455708	HOMO SAPIENS	Large-scale analysis of the human transcriptome (HG-U133A)	tissue	BM-CD71+early erythroid	cerebellum	GPL96
E-GEOD-16615_46_2	ArrayExpress	E-GEOD-16615	1.3433646548	HOMO SAPIENS	gene expression in human subcutaneous adipose tissue after CLA intervention	FactorValue..SUBJECT.	2	4	A-AFFY-44
GDS3113_tissue_3	GEO	GDS3113	1.50963909638	HOMO SAPIENS	Various normal tissues	tissue	brain	lung	GPL2986
GDS181_tissue_32	GEO	GDS181	3.27084840676	HOMO SAPIENS	Large-scale analysis of the human transcriptome (HG-U95A)	tissue	thalamus	THY+	GPL91
GDS3113_tissue_6	GEO	GDS3113	-1.70357844838	HOMO SAPIENS	Various normal tissues	tissue	fetal kidney	salivary gland	GPL2986
GDS596_tissue_10	GEO	GDS596	1.47339006836	HOMO SAPIENS	Large-scale analysis of the human transcriptome (HG-U133A)	tissue	BM-CD34+	bone marrow	GPL96
GDS596_tissue_12	GEO	GDS596	2.87029318902	HOMO SAPIENS	Large-scale analysis of the human transcriptome (HG-U133A)	tissue	bone marrow	dorsal root ganglion	GPL96
E-GEOD-26104_39_1	ArrayExpress	E-GEOD-26104	2.63657142396	HOMO SAPIENS	Search for specific biomarkers of IFN-beta bioactivity in patients with MS	FactorValue..AGE.	33	52	A-AFFY-44
E-GEOD-9770_25_1	ArrayExpress	E-GEOD-9770	1.33375025417	HOMO SAPIENS	Transcription profiling of human neurons from different brain regions derived from individuals with mild cognitive impairment	Factor.Value..OrganismPart.	entorhinal cortex	primary visual cortex	A-AFFY-44
GDS596_tissue_8	GEO	GDS596	3.68774110272	HOMO SAPIENS	Large-scale analysis of the human transcriptome (HG-U133A)	tissue	BM-CD105+ endothelial	skin	GPL96
GDS181_tissue_23	GEO	GDS181	-1.70612115716	HOMO SAPIENS	Large-scale analysis of the human transcriptome (HG-U95A)	tissue	pituitary gland	thalamus	GPL91
GDS596_tissue_6	GEO	GDS596	-5.5759938393	HOMO SAPIENS	Large-scale analysis of the human transcriptome (HG-U133A)	tissue	appendix	leukemia promyelocytic hl60	GPL96
GDS3113_tissue_4	GEO	GDS3113	2.07960031568	HOMO SAPIENS	Various normal tissues	tissue	colon	lung	GPL2986
E-MEXP-2360_27_3	ArrayExpress	E-MEXP-2360	-3.11856577064	HOMO SAPIENS	Transcription profiling of human memory B cells to plasma cells differentiation time course	Factor.Value.CELL_TYPE.	memory B cells	plasma cells	A-AFFY-44
E-GEOD-30350_79_1	ArrayExpress	E-GEOD-30350	-8.15841719754	HOMO SAPIENS	Transcription of muscle actin genes by a nuclear form of mitochondrial RNA polymerase	FactorValue..CELL.LINE.	Human umbilical vein smooth muscle cells (HUVSMCs)	not specified	A-AFFY-44
E-GEOD-35566_40_2	ArrayExpress	E-GEOD-35566	5.00215182559	HOMO SAPIENS	Expression profiles of a panel of MSS and MSI colon cancer cell lines	FactorValue..CELL.LINE.	HCC2998	LIM2405	A-AFFY-44
E-GEOD-35566_40_5	ArrayExpress	E-GEOD-35566	-4.93639107532	HOMO SAPIENS	Expression profiles of a panel of MSS and MSI colon cancer cell lines	FactorValue..CELL.LINE.	LIM2405	SKCO1	A-AFFY-44
E-GEOD-33342_28_3	ArrayExpress	E-GEOD-33342	8.04992039265	HOMO SAPIENS	Innate immune agonist, dsRNA, induces apoptosis in ovarian cancer cells and enhances the potency of cytotoxic chemotherapeutics	FactorValue..CELL.LINE.	OVCAR-3	SKOV-3	A-AFFY-37
GDS913_individual_4	GEO	GDS913	1.73532176972	HOMO SAPIENS	DNA damage from ultraviolet and ionizing radiation effect on peripheral blood lymphocytes	individual	NoCa12	NoCa9	GPL8300
E-GEOD-18552_60_7	ArrayExpress	E-GEOD-18552	7.06705197883	HOMO SAPIENS	CDK inhibitors and flavopiridol profiling on A2780 and MCF7 cells	FactorValue..TREATMENT.	doxorubicin	Untreated	A-AFFY-44
GDS596_tissue_7	GEO	GDS596	-2.10474101404	HOMO SAPIENS	Large-scale analysis of the human transcriptome (HG-U133A)	tissue	atrioventricular node	whole blood	GPL96
GDS596_tissue_13	GEO	GDS596	1.62429926599	HOMO SAPIENS	Large-scale analysis of the human transcriptome (HG-U133A)	tissue	bronchial epithelial cells	thyroid	GPL96
GDS596_tissue_46	GEO	GDS596	-2.73848081825	HOMO SAPIENS	Large-scale analysis of the human transcriptome (HG-U133A)	tissue	PB-CD14+monocytes	temporal lobe	GPL96
GDS3113_tissue_1	GEO	GDS3113	1.33861906694	HOMO SAPIENS	Various normal tissues	tissue	adrenal gland	bone marrow	GPL2986
E-MEXP-563_32_3	ArrayExpress	E-MEXP-563	1.08486104115	HOMO SAPIENS	Transcription profiling of human mesenchymal stem cells transformed with lentiviral vectors of TERT, E6, SV40 and RAS	Factor.Value..transfect.	hTERT/HPVE6/HPVE7	hTERT/HPVE6/HPVE7/SV40t/hRas	A-AFFY-44
GDS181_tissue_36	GEO	GDS181	-2.2706742941	HOMO SAPIENS	Large-scale analysis of the human transcriptome (HG-U95A)	tissue	thyroid	whole brain	GPL91
E-GEOD-14519_33_3	ArrayExpress	E-GEOD-14519	1.066570249	HOMO SAPIENS	Transcription profiling by array of human multiple myeloma cell lines after treatment with arsenic	Factor.Value.cell.line.	MM.1s	U266	A-AFFY-44
GDS596_tissue_37	GEO	GDS596	4.44237861558	HOMO SAPIENS	Large-scale analysis of the human transcriptome (HG-U133A)	tissue	lymphoma burkitts raji	whole blood	GPL96
GDS968_individual_20	GEO	GDS968	3.84376563978	HOMO SAPIENS	Radiation therapy toxicity association with abnormal transcriptional response to DNA damage	individual	RadC1	RadS6	GPL8300
GDS3116_individual_29	GEO	GDS3116	-2.22642327178	HOMO SAPIENS	Letrozole effect on breast cancer tumors	individual	39	49	GPL96
GDS3116_individual_35	GEO	GDS3116	-2.18653103379	HOMO SAPIENS	Letrozole effect on breast cancer tumors	individual	45	49	GPL96
GDS422_tissue_2	GEO	GDS422	2.00196101574	HOMO SAPIENS	Normal human tissue expression profiling (HG-U95A)	tissue	brain	lung	GPL8300
GDS596_tissue_2	GEO	GDS596	-3.63880739468	HOMO SAPIENS	Large-scale analysis of the human transcriptome (HG-U133A)	tissue	adipocyte	subthalamic nucleus	GPL96
GDS596_tissue_30	GEO	GDS596	2.10517388414	HOMO SAPIENS	Large-scale analysis of the human transcriptome (HG-U133A)	tissue	leukemia chronic myelogenous K562	placenta	GPL96
GDS3113_tissue_1	GEO	GDS3113	-1.28813944	HOMO SAPIENS	Various normal tissues	tissue	adrenal gland	pancreas	GPL2986
GDS3113_tissue_11	GEO	GDS3113	2.68746388608	HOMO SAPIENS	Various normal tissues	tissue	liver	mammary gland	GPL2986
E-GEOD-19735_32_3	ArrayExpress	E-GEOD-19735	-1.99323441522	HOMO SAPIENS	Comparison of human embroynic stem cell derived vascular cells to mature human vascular and hematopoietic cells	FactorValue..CELL.TYPE.	hESC-derived Endothelial Cells	Umbilical Vein Endothelial Cells	A-AFFY-44
E-GEOD-33495_33_2	ArrayExpress	E-GEOD-33495	3.57518238192	HOMO SAPIENS	Disrupted transcripitonal network in Np63 AEC tissue model [gene expression]	FactorValue..VARIATION.	TP63 knock down	Np63(R500P) Overexpression	A-AFFY-44
GDS596_tissue_5	GEO	GDS596	1.67304156061	HOMO SAPIENS	Large-scale analysis of the human transcriptome (HG-U133A)	tissue	amygdala	placenta	GPL96
GDS968_individual_38	GEO	GDS968	1.3262846056	HOMO SAPIENS	Radiation therapy toxicity association with abnormal transcriptional response to DNA damage	individual	RadS5	SkCa15	GPL8300
GDS968_individual_27	GEO	GDS968	-2.52877921901	HOMO SAPIENS	Radiation therapy toxicity association with abnormal transcriptional response to DNA damage	individual	RadC4	RadS7	GPL8300
GDS596_tissue_21	GEO	GDS596	-4.07827221893	HOMO SAPIENS	Large-scale analysis of the human transcriptome (HG-U133A)	tissue	dorsal root ganglion	fetal brain	GPL96
E-MEXP-70_32_1	ArrayExpress	E-MEXP-70	-1.94521747942	HOMO SAPIENS	Transcription profiling by array of human primary CD30+/CD38lo cells differentiating along the megakaryocyte lineage	FactorValue.SAMPLING.TIME.POINT.	Day0	Day10	A-AFFY-1
GDS2819_individual_3	GEO	GDS2819	2.03120291397	HOMO SAPIENS	Leukemic white blood cells and various RNA preparation protocols	individual	patient 11	patient 20	GPL570
GDS181_tissue_6	GEO	GDS181	4.190297613	HOMO SAPIENS	Large-scale analysis of the human transcriptome (HG-U95A)	tissue	cerebellum	THY+	GPL91
GDS3113_tissue_10	GEO	GDS3113	1.93432318779	HOMO SAPIENS	Various normal tissues	tissue	kidney	skin	GPL2986
GDS968_individual_2	GEO	GDS968	-1.72737967869	HOMO SAPIENS	Radiation therapy toxicity association with abnormal transcriptional response to DNA damage	individual	NoCa10	RadS7	GPL8300
E-GEOD-11238_25_1	ArrayExpress	E-GEOD-11238	-1.77630063512	HOMO SAPIENS	Transcription profiling by array of HeLa cells infected with vaccinia virus mutant for E3L	Factor.Value.time.	2	6	A-AFFY-44
E-GEOD-29614_47_2	ArrayExpress	E-GEOD-29614	1.55605636289	HOMO SAPIENS	Time Course of Young Adults Vaccinated with Influenza TIV Vaccine during 2007/08 Flu Season	FactorValue..SUBJECT.ID.	16	23	A-AFFY-44
GDS2819_individual_4	GEO	GDS2819	-1.8750692606	HOMO SAPIENS	Leukemic white blood cells and various RNA preparation protocols	individual	patient 12	patient 5	GPL570
E-GEOD-31545_44_1	ArrayExpress	E-GEOD-31545	-2.54360731647	HOMO SAPIENS	Stem-like glioma-propagating cells contribute to molecular heterogeneity and survival outcome in oligodendroglial tumors	FactorValue..PATIENT.	1	8	A-AFFY-44
E-MEXP-2426_26_1	ArrayExpress	E-MEXP-2426	1.79398074047	HOMO SAPIENS	Transcription profiling of human embryonic stem cells and neuroepithelial cells	Factor.Value..TIME.	0	17	A-AFFY-44
GDS596_tissue_11	GEO	GDS596	3.65392239487	HOMO SAPIENS	Large-scale analysis of the human transcriptome (HG-U133A)	tissue	BM-CD71+early erythroid	colorectal adenocarcinoma	GPL96
GDS968_individual_15	GEO	GDS968	-3.27525071783	HOMO SAPIENS	Radiation therapy toxicity association with abnormal transcriptional response to DNA damage	individual	NoCa9	RadS7	GPL8300
E-GEOD-28796_41_6	ArrayExpress	E-GEOD-28796	-2.90986538181	HOMO SAPIENS	Gene expression profiles of pretreatment biopsies from dose-dense-docetaxel-treated breast cancers	FactorValue..SAMPLE.	6	7	A-AFFY-44
E-GEOD-15543_31_1	ArrayExpress	E-GEOD-15543	-1.59957256127	HOMO SAPIENS	Transcription profiling by array of human pancreatic islet cells after in vitro expansion	Factor.Value.growth.condition.	expanded cell culture	freshly isolated cells	A-AFFY-44
GDS596_tissue_21	GEO	GDS596	-1.30776950744	HOMO SAPIENS	Large-scale analysis of the human transcriptome (HG-U133A)	tissue	dorsal root ganglion	smooth muscle	GPL96
GDS968_individual_11	GEO	GDS968	1.7212145339	HOMO SAPIENS	Radiation therapy toxicity association with abnormal transcriptional response to DNA damage	individual	NoCa5	NoCa9	GPL8300
GDS596_tissue_2	GEO	GDS596	-4.27659577142	HOMO SAPIENS	Large-scale analysis of the human transcriptome (HG-U133A)	tissue	adipocyte	cerebellum peduncles	GPL96
E-GEOD-31040_44_1	ArrayExpress	E-GEOD-31040	1.48356677155	HOMO SAPIENS	Gene expression analysis of human lymphoblastoid cell lines	FactorValue..AGE.	100 years	28 years	A-AFFY-44
GDS968_individual_18	GEO	GDS968	-1.01012888061	HOMO SAPIENS	Radiation therapy toxicity association with abnormal transcriptional response to DNA damage	individual	Rad3	SkCa6	GPL8300
E-GEOD-18811_24_3	ArrayExpress	E-GEOD-18811	3.90588294059	HOMO SAPIENS	Transcriptome Analysis and Molecular Signature of Human Retinal Pigment Epithelium	Factor.Value..CELL.TYPE.	adult native RPE from 78 y.o. donor	not specified	A-AFFY-44
E-MEXP-2197_25_1	ArrayExpress	E-MEXP-2197	-1.15625008787	HOMO SAPIENS	shRNA profiling of human T-ALL cell lines - inhibition of TAL1 and NKX3.1 in T-ALL	Factor.Value..CELL_LINE.	HSB2	Jurkat	A-AFFY-44
GDS1023_species_1	GEO	GDS1023	2.71626829938	HOMO SAPIENS	6	Homo sapiens	Capra hircus	Capra hircus	Hematopoietic stem cell engraftment in goat
E-GEOD-26370_38_1	ArrayExpress	E-GEOD-26370	6.77674867061	HOMO SAPIENS	The gene expression response of MCF7 and MDAMB231 to glutamine deprivation	FactorValue..CELL.LINE.	MCF7	MDAMB231	A-AFFY-37
GDS3116_individual_4	GEO	GDS3116	-2.15951284514	HOMO SAPIENS	Letrozole effect on breast cancer tumors	individual	13	49	GPL96
GDS3113_tissue_20	GEO	GDS3113	1.50446587483	HOMO SAPIENS	Various normal tissues	tissue	salivary gland	trachea	GPL2986
E-GEOD-34053_35_1	ArrayExpress	E-GEOD-34053	-6.07404610113	HOMO SAPIENS	CD133+ colon cancer cells are more interactive with the tumor microenvironment than CD133- cells	FactorValue..CELL.TYPE.	carcinoma associated fibroblast	CD133+ carcinoma cell	A-AFFY-44
GDS968_individual_15	GEO	GDS968	-1.60058674817	HOMO SAPIENS	Radiation therapy toxicity association with abnormal transcriptional response to DNA damage	individual	NoCa9	RadS5	GPL8300
GDS2819_individual_5	GEO	GDS2819	2.02843093628	HOMO SAPIENS	Leukemic white blood cells and various RNA preparation protocols	individual	patient 13	patient 26	GPL570
E-GEOD-32967_39_2	ArrayExpress	E-GEOD-32967	-2.49273449266	HOMO SAPIENS	Modeling lethal prostate cancer variant with small cell carcinoma features [expression profile]	FactorValue..HISTOLOGIC.TYPE.	large cell neuroendocrine carcinoma	small cell carcinoma	A-AFFY-44
GDS181_tissue_4	GEO	GDS181	2.76568331305	HOMO SAPIENS	Large-scale analysis of the human transcriptome (HG-U95A)	tissue	Burkitt's Raji	fetal brain	GPL91
E-MEXP-3111_38_1	ArrayExpress	E-MEXP-3111	5.10798301094	HOMO SAPIENS	Interactome of Human Embryo Implantation: Identification of Gene Expression Pathways, Regulation, and Integrated Regulatory Networks.	Factor.Value.Phase.		secretory	A-AFFY-44
GDS181_tissue_5	GEO	GDS181	-1.07229949697	HOMO SAPIENS	Large-scale analysis of the human transcriptome (HG-U95A)	tissue	caudate nucleus	liver	GPL91
E-GEOD-24547_44_2	ArrayExpress	E-GEOD-24547	2.55057495452	HOMO SAPIENS	Transcriptional pathway signatures for the Aurora inhibitor Danusertib	FactorValue..CELL.LINE.	COLO205	MDA-MB-468	A-AFFY-44
GDS2819_individual_16	GEO	GDS2819	1.87409320858	HOMO SAPIENS	Leukemic white blood cells and various RNA preparation protocols	individual	patient 23	patient 27	GPL570
E-GEOD-22973_42_1	ArrayExpress	E-GEOD-22973	-6.60048197628	HOMO SAPIENS	An Invasive Gene Expression Signature in Pancreas Cancer.	FactorValue..CELL.PASSAGE.	P10	P9	A-AFFY-44
GDS2055_individual_4	GEO	GDS2055	-1.18695597158	HOMO SAPIENS	Skeletal muscle types (HG-U133A)	individual	4	7	GPL96
E-GEOD-17714_29_6	ArrayExpress	E-GEOD-17714	-1.05578726298	HOMO SAPIENS	Transcription profiling by array of human neuroblastoma cell lines after growth in hypoxia	Factor.Value.cell.line.	SHEP-2	SK-N-SH	A-AFFY-44
GDS181_tissue_21	GEO	GDS181	-1.4356051313	HOMO SAPIENS	Large-scale analysis of the human transcriptome (HG-U95A)	tissue	OVR278S	testis	GPL91
GDS596_tissue_52	GEO	GDS596	-1.48692088367	HOMO SAPIENS	Large-scale analysis of the human transcriptome (HG-U133A)	tissue	placenta	thymus	GPL96
GDS596_tissue_16	GEO	GDS596	3.16466454062	HOMO SAPIENS	Large-scale analysis of the human transcriptome (HG-U133A)	tissue	cerebellum	skin	GPL96
E-GEOD-15102_32_1	ArrayExpress	E-GEOD-15102	4.73619081967	HOMO SAPIENS	Targetting CD24 for treatment of colorectal and pancreatic cancer by monoclonal antibodies or siRNA	FactorValue..TISSUE.	colon	pancreas	A-AFFY-37
GDS596_tissue_1	GEO	GDS596	-5.732902866	HOMO SAPIENS	Large-scale analysis of the human transcriptome (HG-U133A)	tissue	721-B-lymphoblasts	lymphoma burkitts daudi	GPL96
GDS596_tissue_35	GEO	GDS596	-1.84897788036	HOMO SAPIENS	Large-scale analysis of the human transcriptome (HG-U133A)	tissue	lymph node	medulla oblongata	GPL96
GDS2819_individual_19	GEO	GDS2819	-2.88038501027	HOMO SAPIENS	Leukemic white blood cells and various RNA preparation protocols	individual	patient 26	patient 5	GPL570
E-GEOD-18147_24_1	ArrayExpress	E-GEOD-18147	1.93651405667	HOMO SAPIENS	Dys and Eureprogramming	Factor.Value..CELL.TYPE.	human embryonic stem cells	partially reprogrammed human induced pluripotent stem cells	A-AFFY-44
E-GEOD-27316_38_1	ArrayExpress	E-GEOD-27316	1.07472459837	HOMO SAPIENS	Effects of long dsRNA expression in HeLa and HEK293 cells	FactorValue..CELL.TYPE.	HEK293 cells	HeLa cells	A-AFFY-44
GDS181_tissue_6	GEO	GDS181	2.25780743274	HOMO SAPIENS	Large-scale analysis of the human transcriptome (HG-U95A)	tissue	cerebellum	fetal liver	GPL91
GDS3113_tissue_2	GEO	GDS3113	-2.14015992947	HOMO SAPIENS	Various normal tissues	tissue	bone marrow	salivary gland	GPL2986
GDS2615_time_5	GEO	GDS2615	1.87524989817	HOMO SAPIENS	Mucociliary differentiation of airway epithelial cells	time	17 d	2 d	GPL570
GDS596_tissue_31	GEO	GDS596	1.65442086272	HOMO SAPIENS	Large-scale analysis of the human transcriptome (HG-U133A)	tissue	leukemia lymphoblastic molt4	uterus corpus	GPL96
E-GEOD-26104_40_4	ArrayExpress	E-GEOD-26104	3.00383476196	HOMO SAPIENS	Search for specific biomarkers of IFN-beta bioactivity in patients with MS	FactorValue..INDIVIDUAL.	Patient 116	Patient 13	A-AFFY-44
GDS596_tissue_69	GEO	GDS596	3.06872047238	HOMO SAPIENS	Large-scale analysis of the human transcriptome (HG-U133A)	tissue	thalamus	thyroid	GPL96
GDS2431_time_3	GEO	GDS2431	-4.30428662891	HOMO SAPIENS	Erythroid differentiation in vitro: time course	time	3 d	9 d	GPL570
GDS596_tissue_38	GEO	GDS596	1.62032250008	HOMO SAPIENS	Large-scale analysis of the human transcriptome (HG-U133A)	tissue	medulla oblongata	tonsil	GPL96
E-GEOD-9171_27_1	ArrayExpress	E-GEOD-9171	1.30750582369	HOMO SAPIENS	Transcription profiling by array of human glioblastoma frozen tumors and cell lines	FactorValue.MATERIAL_TYPE.	cell	organism_part	A-AFFY-44
E-GEOD-30355_34_2	ArrayExpress	E-GEOD-30355	2.03677210181	HOMO SAPIENS	Human keratinocytes have a response to injury that upregulates CCL20 and other genes linking innate and adaptive immunity	FactorValue..GROUP.	KC sorted	KC vitro	A-AFFY-44
E-GEOD-14479_30_1	ArrayExpress	E-GEOD-14479	1.50462390642	HOMO SAPIENS	Transcription profiling by array of human lymphoblasts from patients with acute myeloid lymphoma or T acute lymphoblastic leukemia, mutant for CEBPA	Factor.Value.genotype.	CEBPA expression silenced	CEBPA wildtype	A-AFFY-44
GDS596_tissue_34	GEO	GDS596	-2.71922754528	HOMO SAPIENS	Large-scale analysis of the human transcriptome (HG-U133A)	tissue	lung	subthalamic nucleus	GPL96
GDS181_tissue_2	GEO	GDS181	1.87029214482	HOMO SAPIENS	Large-scale analysis of the human transcriptome (HG-U95A)	tissue	amygdala	DRG	GPL91
E-GEOD-26104_40_5	ArrayExpress	E-GEOD-26104	-3.20024641807	HOMO SAPIENS	Search for specific biomarkers of IFN-beta bioactivity in patients with MS	FactorValue..INDIVIDUAL.	Patient 13	Patient 4	A-AFFY-44
GDS181_tissue_15	GEO	GDS181	1.23761627497	HOMO SAPIENS	Large-scale analysis of the human transcriptome (HG-U95A)	tissue	kidney	thymus	GPL91
E-GEOD-34053_35_1	ArrayExpress	E-GEOD-34053	-5.10878775712	HOMO SAPIENS	CD133+ colon cancer cells are more interactive with the tumor microenvironment than CD133- cells	FactorValue..CELL.TYPE.	carcinoma associated fibroblast	CD133- carcinoma cell	A-AFFY-44
GDS1956_disease.state_1	GEO	GDS1956	-1.17491307326	HOMO SAPIENS	Various muscle diseases (HG-U133A)	disease.state	acute quadriplegic myopathy	normal	GPL96
GDS596_tissue_33	GEO	GDS596	2.01257974523	HOMO SAPIENS	Large-scale analysis of the human transcriptome (HG-U133A)	tissue	liver	PB-CD4+T cells	GPL96
E-GEOD-33426_36_1	ArrayExpress	E-GEOD-33426	1.81742195085	HOMO SAPIENS	Three-Dimensional Tumor Profiling Reveals Minimal mRNA Heterogeneity in Esophageal Squamous Cell Carcinoma	FactorValue..TISSUE.	normal fragment	tumor cluster	A-AFFY-37
GDS596_tissue_18	GEO	GDS596	-1.68066184494	HOMO SAPIENS	Large-scale analysis of the human transcriptome (HG-U133A)	tissue	ciliary ganglion	PB-CD14+monocytes	GPL96
GDS596_tissue_11	GEO	GDS596	5.30190223191	HOMO SAPIENS	Large-scale analysis of the human transcriptome (HG-U133A)	tissue	BM-CD71+early erythroid	lung	GPL96
GDS596_tissue_23	GEO	GDS596	2.90134908799	HOMO SAPIENS	Large-scale analysis of the human transcriptome (HG-U133A)	tissue	fetal liver	ovary	GPL96
GDS596_tissue_29	GEO	GDS596	-2.96110397731	HOMO SAPIENS	Large-scale analysis of the human transcriptome (HG-U133A)	tissue	kidney	lymphoma burkitts raji	GPL96
GDS2819_individual_18	GEO	GDS2819	2.44791672524	HOMO SAPIENS	Leukemic white blood cells and various RNA preparation protocols	individual	patient 25	patient 26	GPL570
GDS968_individual_52	GEO	GDS968	1.5742458283	HOMO SAPIENS	Radiation therapy toxicity association with abnormal transcriptional response to DNA damage	individual	SkCa4	SkCa8	GPL8300
E-GEOD-7214_22_1	ArrayExpress	E-GEOD-7214	-1.59235956905	HOMO SAPIENS	Comparison of gene expression data between wild-type and DM1-affected cells	Factor.Value..KARYOTYPE.	not specified	X,X	A-AFFY-44
GDS596_tissue_40	GEO	GDS596	-3.08758865415	HOMO SAPIENS	Large-scale analysis of the human transcriptome (HG-U133A)	tissue	olfactory bulb	PB-CD56+NK cells	GPL96
E-GEOD-29625_65_1	ArrayExpress	E-GEOD-29625	-1.59775177554	HOMO SAPIENS	Human embryonic stem cells derived from embryos at different stages of development share similar transcription profiles	FactorValue..CELL.LINE.	not specified	SAB-113D	A-AFFY-44
GDS596_tissue_57	GEO	GDS596	2.13870679044	HOMO SAPIENS	Large-scale analysis of the human transcriptome (HG-U133A)	tissue	skeletal muscle	uterus	GPL96
GDS3113_tissue_11	GEO	GDS3113	2.2209985912	HOMO SAPIENS	Various normal tissues	tissue	liver	trachea	GPL2986
GDS181_tissue_5	GEO	GDS181	2.12101821912	HOMO SAPIENS	Large-scale analysis of the human transcriptome (HG-U95A)	tissue	caudate nucleus	THY+	GPL91
E-GEOD-30950_39_3	ArrayExpress	E-GEOD-30950	1.25797343151	HOMO SAPIENS	Human Natural Killer Cell activation by mycobacteria	FactorValue..TREATMENT.	IL-12 + H37Rv	IL-2 alone	A-AFFY-44
GDS3116_individual_32	GEO	GDS3116	-2.35685908174	HOMO SAPIENS	Letrozole effect on breast cancer tumors	individual	41	63	GPL96
E-GEOD-22973_39_1	ArrayExpress	E-GEOD-22973	-6.76454138083	HOMO SAPIENS	An Invasive Gene Expression Signature in Pancreas Cancer.	FactorValue..CELL.LINE.	AsPC-1	BxPC-3	A-AFFY-44
GDS181_tissue_16	GEO	GDS181	3.20665213866	HOMO SAPIENS	Large-scale analysis of the human transcriptome (HG-U95A)	tissue	liver	OVR278S	GPL91
GDS596_tissue_1	GEO	GDS596	1.58010805058	HOMO SAPIENS	Large-scale analysis of the human transcriptome (HG-U133A)	tissue	721-B-lymphoblasts	fetal thyroid	GPL96
E-MEXP-441_37_2	ArrayExpress	E-MEXP-441	-5.3128334769	HOMO SAPIENS	Transcription profiling of medullary breast cancer vs ductal breast cancer cell lines	Factor.Value..cell.line.	BrCa-MZ01	MCF7	A-AFFY-9
GDS181_tissue_20	GEO	GDS181	-1.33130959076	HOMO SAPIENS	Large-scale analysis of the human transcriptome (HG-U95A)	tissue	ovary-pool	testis	GPL91
GDS596_tissue_2	GEO	GDS596	-3.24030207596	HOMO SAPIENS	Large-scale analysis of the human transcriptome (HG-U133A)	tissue	adipocyte	whole brain	GPL96
GDS596_tissue_18	GEO	GDS596	-2.41211769022	HOMO SAPIENS	Large-scale analysis of the human transcriptome (HG-U133A)	tissue	ciliary ganglion	PB-BDCA4+ dendritic cells	GPL96
GDS3113_tissue_10	GEO	GDS3113	1.7383244507	HOMO SAPIENS	Various normal tissues	tissue	kidney	placenta	GPL2986
GDS3113_tissue_3	GEO	GDS3113	1.03766697857	HOMO SAPIENS	Various normal tissues	tissue	brain	Universal Human Reference RNA	GPL2986
E-GEOD-34456_29_2	ArrayExpress	E-GEOD-34456	-1.65799058938	HOMO SAPIENS	Expression data from transfection of U87 glioma cells with miR-376a* for 72 hours	FactorValue..TRANSFECTED.	miR-376a*A (72 h)	miR-376a*G (72 h)	A-AFFY-44
E-GEOD-35566_40_7	ArrayExpress	E-GEOD-35566	-1.48437347547	HOMO SAPIENS	Expression profiles of a panel of MSS and MSI colon cancer cell lines	FactorValue..CELL.LINE.	RKO	SKCO1	A-AFFY-44
GDS596_tissue_1	GEO	GDS596	1.47814838926	HOMO SAPIENS	Large-scale analysis of the human transcriptome (HG-U133A)	tissue	721-B-lymphoblasts	placenta	GPL96
GDS1381_disease.state_1	GEO	GDS1381	4.93891577649	HOMO SAPIENS	Carboplatin sensitive and resistant ovarian carcinoma	disease.state	carboplatin resistant tumor	carboplatin sensitive tumor	GPL8300
GDS3113_tissue_1	GEO	GDS3113	1.49079445777	HOMO SAPIENS	Various normal tissues	tissue	adrenal gland	Universal Human Reference RNA	GPL2986
GDS596_tissue_28	GEO	GDS596	4.06310862656	HOMO SAPIENS	Large-scale analysis of the human transcriptome (HG-U133A)	tissue	hypothalamus	trigeminal ganglion	GPL96
GDS181_tissue_4	GEO	GDS181	3.78283968121	HOMO SAPIENS	Large-scale analysis of the human transcriptome (HG-U95A)	tissue	Burkitt's Raji	placenta	GPL91
GDS968_individual_33	GEO	GDS968	1.84200148616	HOMO SAPIENS	Radiation therapy toxicity association with abnormal transcriptional response to DNA damage	individual	RadS10	SkCa15	GPL8300
GDS596_tissue_47	GEO	GDS596	2.38822842367	HOMO SAPIENS	Large-scale analysis of the human transcriptome (HG-U133A)	tissue	PB-CD19+B cells	trachea	GPL96
GDS2772_agent_1	GEO	GDS2772	1.09311850056	HOMO SAPIENS	Sevoflurane and propofol effect on the heart during off-pump coronary artery bypass graft surgery	agent	baseline propofol	propofol	GPL570
GDS596_tissue_35	GEO	GDS596	1.88450235509	HOMO SAPIENS	Large-scale analysis of the human transcriptome (HG-U133A)	tissue	lymph node	olfactory bulb	GPL96
E-GEOD-14001_27_1	ArrayExpress	E-GEOD-14001	-1.67713907098	HOMO SAPIENS	Transcription profiling by array of human high and low grade ovarian serous carcinomas	Factor.Value.disease.state.	normal	ovarian serous carcinoma	A-AFFY-44
E-GEOD-11199_29_2	ArrayExpress	E-GEOD-11199	1.73745657318	HOMO SAPIENS	Transcription profiling by array of human macrophages from tuberculosis patients	Factor.Value.stimulus.	none	tuberculosis extract	A-AFFY-44
GDS596_tissue_1	GEO	GDS596	1.36287793963	HOMO SAPIENS	Large-scale analysis of the human transcriptome (HG-U133A)	tissue	721-B-lymphoblasts	ovary	GPL96
E-GEOD-23583_50_2	ArrayExpress	E-GEOD-23583	-3.97513454771	HOMO SAPIENS	Highly efficient reprogramming to pluripotency and directed differentiation using synthetic mRNA	FactorValue..CELL.TYPE.	dH1F fibroblast	iPS cells derived from dH1CF fibroblast	A-AFFY-44
GDS181_tissue_26	GEO	GDS181	1.80151205811	HOMO SAPIENS	Large-scale analysis of the human transcriptome (HG-U95A)	tissue	prostate cancer	THY+	GPL91
E-TABM-1091_29_3	ArrayExpress	E-TABM-1091	1.2332690988	HOMO SAPIENS	Transcriptiion profiling by array of human ratiometric mixes of high quality RNA from different tissues using different labeling protocols to provide a mechanism for assessing process improvement	Factor.Value..MIX.	Mix1	Universal Human Reference RNA	A-AFFY-37
GDS596_tissue_2	GEO	GDS596	-3.8442879321	HOMO SAPIENS	Large-scale analysis of the human transcriptome (HG-U133A)	tissue	adipocyte	temporal lobe	GPL96
GDS596_tissue_36	GEO	GDS596	4.09528035622	HOMO SAPIENS	Large-scale analysis of the human transcriptome (HG-U133A)	tissue	lymphoma burkitts daudi	pancreas	GPL96
E-GEOD-26966_28_1	ArrayExpress	E-GEOD-26966	-1.47859573912	HOMO SAPIENS	Transcription profiling by array of human gonadotrope and null cell pituitary tumors	FactorValue.disease.state.	normal	pituitary cancer	A-AFFY-44
GDS596_tissue_62	GEO	GDS596	-3.83258970056	HOMO SAPIENS	Large-scale analysis of the human transcriptome (HG-U133A)	tissue	superior cervical ganglion	whole brain	GPL96
GDS2819_individual_14	GEO	GDS2819	1.78001137043	HOMO SAPIENS	Leukemic white blood cells and various RNA preparation protocols	individual	patient 21	patient 27	GPL570
GDS596_tissue_11	GEO	GDS596	5.08899633392	HOMO SAPIENS	Large-scale analysis of the human transcriptome (HG-U133A)	tissue	BM-CD71+early erythroid	uterus	GPL96
GDS596_tissue_46	GEO	GDS596	-2.94059686325	HOMO SAPIENS	Large-scale analysis of the human transcriptome (HG-U133A)	tissue	PB-CD14+monocytes	thalamus	GPL96
E-GEOD-30122_43_3	ArrayExpress	E-GEOD-30122	-1.15481981442	HOMO SAPIENS	Transcriptome Analysis of Human Diabetic Kidney Disease	FactorValue..INDIVIDUAL.	119	123	A-AFFY-37
E-GEOD-28796_41_3	ArrayExpress	E-GEOD-28796	-1.13009193515	HOMO SAPIENS	Gene expression profiles of pretreatment biopsies from dose-dense-docetaxel-treated breast cancers	FactorValue..SAMPLE.	3	5	A-AFFY-44
GDS3113_tissue_27	GEO	GDS3113	1.0348690542	HOMO SAPIENS	Various normal tissues	tissue	thymus	Universal Human Reference RNA	GPL2986
E-GEOD-28796_41_3	ArrayExpress	E-GEOD-28796	-1.65537685262	HOMO SAPIENS	Gene expression profiles of pretreatment biopsies from dose-dense-docetaxel-treated breast cancers	FactorValue..SAMPLE.	3	4	A-AFFY-44
E-GEOD-33874_38_4	ArrayExpress	E-GEOD-33874	-1.32842735219	HOMO SAPIENS	Identification of a Potential Ovarian Cancer Stem Cell Gene Expression Profile from Advanced Stage Papillary Serous Ovarian Cancer	FactorValue..SAMPLE.	4	5	A-AFFY-44
E-GEOD-18680_37_1	ArrayExpress	E-GEOD-18680	4.06440926426	HOMO SAPIENS	Gene expression profile of human ovarian cancer cell lines in vitro	FactorValue..CELL.LINE.	parental IGROV	parental T112D	A-AFFY-44
E-GEOD-33892_48_1	ArrayExpress	E-GEOD-33892	1.65404333012	HOMO SAPIENS	Comparison of TEX and M9-ENL1 cell lines to HL60 and THP1 cell lines	FactorValue..CELL.LINE.	HL-60	TEX	A-AFFY-37
E-GEOD-19902_52_1	ArrayExpress	E-GEOD-19902	-1.18807262919	HOMO SAPIENS	Comparative expression profiles of human embryonic stem cells among different feeders and conditioned media	FactorValue..GROWTH.CONDITIONS.	grown on feeder-free Matrigel in MEF-conditioned medium	grown on feeder-free Matrigel in T3HDF-conditioned medium	A-AFFY-44
GDS968_individual_8	GEO	GDS968	1.7089475888	HOMO SAPIENS	Radiation therapy toxicity association with abnormal transcriptional response to DNA damage	individual	NoCa2	Rad1	GPL8300
E-GEOD-22334_37_1	ArrayExpress	E-GEOD-22334	-4.2820645026	HOMO SAPIENS	Induction of apoptotic processes in Capan-1 pancreatic carcinoma cells by restoration of p16INK4a expression	FactorValue..P16.RESTORATION.	no	yes	A-AFFY-44
E-TABM-1091_29_2	ArrayExpress	E-TABM-1091	1.42753398957	HOMO SAPIENS	Transcriptiion profiling by array of human ratiometric mixes of high quality RNA from different tissues using different labeling protocols to provide a mechanism for assessing process improvement	Factor.Value..MIX.	liver only	Mix2	A-AFFY-37
GDS3113_tissue_20	GEO	GDS3113	1.2574662661	HOMO SAPIENS	Various normal tissues	tissue	salivary gland	thymus	GPL2986
E-GEOD-15543_32_1	ArrayExpress	E-GEOD-15543	1.77462673917	HOMO SAPIENS	Transcription profiling by array of human pancreatic islet cells after in vitro expansion	Factor.Value.protocol.		expansion protocol: PPRF	A-AFFY-44
GDS596_tissue_34	GEO	GDS596	1.511867474	HOMO SAPIENS	Large-scale analysis of the human transcriptome (HG-U133A)	tissue	lung	superior cervical ganglion	GPL96
GDS596_tissue_24	GEO	GDS596	-1.39478051835	HOMO SAPIENS	Large-scale analysis of the human transcriptome (HG-U133A)	tissue	fetal lung	pons	GPL96
GDS596_tissue_31	GEO	GDS596	-1.20349101903	HOMO SAPIENS	Large-scale analysis of the human transcriptome (HG-U133A)	tissue	leukemia lymphoblastic molt4	medulla oblongata	GPL96
GDS968_individual_20	GEO	GDS968	3.77504811343	HOMO SAPIENS	Radiation therapy toxicity association with abnormal transcriptional response to DNA damage	individual	RadC1	RadC3	GPL8300
GDS968_individual_8	GEO	GDS968	2.20524312939	HOMO SAPIENS	Radiation therapy toxicity association with abnormal transcriptional response to DNA damage	individual	NoCa2	SkCa9	GPL8300
GDS596_tissue_16	GEO	GDS596	3.30435076312	HOMO SAPIENS	Large-scale analysis of the human transcriptome (HG-U133A)	tissue	cerebellum	uterus	GPL96
E-GEOD-7835_29_2	ArrayExpress	E-GEOD-7835	2.13795626456	HOMO SAPIENS	Transcription profiling by array of human glioblastoma cells after stimulation with deferoxamine and treatment with polyamide 1, echinomycin, or HIF-1a siRNA	Factor.Value.compound.	echinomycin	none	A-AFFY-44
E-GEOD-30768_40_3	ArrayExpress	E-GEOD-30768	-1.01741425336	HOMO SAPIENS	Post-therapeutic relapse of psoriasis associated with CD11a blockade is associated with T cells and inflammatory myeloid DCs	FactorValue..DISEASE.STATUS.	non-relapse	relapse	A-AFFY-37
GDS2819_individual_19	GEO	GDS2819	-2.33037695383	HOMO SAPIENS	Leukemic white blood cells and various RNA preparation protocols	individual	patient 26	patient 3	GPL570
GDS3113_tissue_1	GEO	GDS3113	2.46108531581	HOMO SAPIENS	Various normal tissues	tissue	adrenal gland	retina	GPL2986
GDS968_individual_47	GEO	GDS968	-1.57292204229	HOMO SAPIENS	Radiation therapy toxicity association with abnormal transcriptional response to DNA damage	individual	SkCa13	SkCa4	GPL8300
GDS3113_tissue_12	GEO	GDS3113	-1.25984156328	HOMO SAPIENS	Various normal tissues	tissue	lung	trachea	GPL2986
GDS2819_individual_1	GEO	GDS2819	-2.03381851073	HOMO SAPIENS	Leukemic white blood cells and various RNA preparation protocols	individual	patient 1	patient 25	GPL570
GDS596_tissue_55	GEO	GDS596	3.16263576845	HOMO SAPIENS	Large-scale analysis of the human transcriptome (HG-U133A)	tissue	prostate	trigeminal ganglion	GPL96
GDS596_tissue_26	GEO	GDS596	2.24845504409	HOMO SAPIENS	Large-scale analysis of the human transcriptome (HG-U133A)	tissue	globus pallidus	thyroid	GPL96
GDS596_tissue_52	GEO	GDS596	-2.54384998161	HOMO SAPIENS	Large-scale analysis of the human transcriptome (HG-U133A)	tissue	placenta	skeletal muscle	GPL96
GDS2819_individual_2	GEO	GDS2819	-2.95027177682	HOMO SAPIENS	Leukemic white blood cells and various RNA preparation protocols	individual	patient 10	patient 24	GPL570
GDS596_tissue_32	GEO	GDS596	6.42342098374	HOMO SAPIENS	Large-scale analysis of the human transcriptome (HG-U133A)	tissue	leukemia promyelocytic hl60	smooth muscle	GPL96
GDS181_tissue_4	GEO	GDS181	2.52399130204	HOMO SAPIENS	Large-scale analysis of the human transcriptome (HG-U95A)	tissue	Burkitt's Raji	caudate nucleus	GPL91
GDS2819_individual_3	GEO	GDS2819	4.65129789302	HOMO SAPIENS	Leukemic white blood cells and various RNA preparation protocols	individual	patient 11	patient 8	GPL570
GDS596_tissue_11	GEO	GDS596	3.63824297173	HOMO SAPIENS	Large-scale analysis of the human transcriptome (HG-U133A)	tissue	BM-CD71+early erythroid	leukemia lymphoblastic molt4	GPL96
GDS181_tissue_13	GEO	GDS181	2.91657302764	HOMO SAPIENS	Large-scale analysis of the human transcriptome (HG-U95A)	tissue	HL60	prostate cancer	GPL91
E-GEOD-19639_26_2	ArrayExpress	E-GEOD-19639	-1.29632956671	HOMO SAPIENS	Transcription profiling by array of human estrogen receptor positive breast cancer cell lines after long-term estrogen deprivation	Factor.Value..cell.line.	MCF-7	ZR75-1	A-AFFY-44
GDS2819_individual_7	GEO	GDS2819	1.50596798622	HOMO SAPIENS	Leukemic white blood cells and various RNA preparation protocols	individual	patient 15	patient 27	GPL570
GDS3113_tissue_5	GEO	GDS3113	2.03904943689	HOMO SAPIENS	Various normal tissues	tissue	fetal brain	skin	GPL2986
GDS3116_individual_37	GEO	GDS3116	-1.96965215204	HOMO SAPIENS	Letrozole effect on breast cancer tumors	individual	47	49	GPL96
GDS596_tissue_17	GEO	GDS596	2.4393328123	HOMO SAPIENS	Large-scale analysis of the human transcriptome (HG-U133A)	tissue	cerebellum peduncles	PB-BDCA4+ dendritic cells	GPL96
GDS181_tissue_6	GEO	GDS181	2.31097140489	HOMO SAPIENS	Large-scale analysis of the human transcriptome (HG-U95A)	tissue	cerebellum	fetal brain	GPL91
GDS968_individual_20	GEO	GDS968	3.2614886879	HOMO SAPIENS	Radiation therapy toxicity association with abnormal transcriptional response to DNA damage	individual	RadC1	RadS13	GPL8300
GDS596_tissue_24	GEO	GDS596	1.95821270285	HOMO SAPIENS	Large-scale analysis of the human transcriptome (HG-U133A)	tissue	fetal lung	superior cervical ganglion	GPL96
E-GEOD-16179_44_1	ArrayExpress	E-GEOD-16179	-1.12848748942	HOMO SAPIENS	BT474 and BT474-J4 microarray data	FactorValue..CELL.LINE.	BT474	BT474-J4	A-AFFY-44
GDS596_tissue_11	GEO	GDS596	3.50743320837	HOMO SAPIENS	Large-scale analysis of the human transcriptome (HG-U133A)	tissue	BM-CD71+early erythroid	prefrontal cortex	GPL96
E-GEOD-16615_46_2	ArrayExpress	E-GEOD-16615	1.31774445663	HOMO SAPIENS	gene expression in human subcutaneous adipose tissue after CLA intervention	FactorValue..SUBJECT.	2	5	A-AFFY-44
GDS756_disease.state_1	GEO	GDS756	-2.64087784944	HOMO SAPIENS	Colon cancer progression	disease.state	metastasic tumor	primary tumor	GPL96
GDS596_tissue_75	GEO	GDS596	-4.08589006888	HOMO SAPIENS	Large-scale analysis of the human transcriptome (HG-U133A)	tissue	trigeminal ganglion	whole brain	GPL96
E-GEOD-16934_38_1	ArrayExpress	E-GEOD-16934	-1.21336089654	HOMO SAPIENS	A five-gene signature is associated with tumor progression and poor prognosis in colorectal cancer	FactorValue..METASTATIC.POTENTIAL.	high	not specified	A-AFFY-44
GDS968_individual_20	GEO	GDS968	4.76755701251	HOMO SAPIENS	Radiation therapy toxicity association with abnormal transcriptional response to DNA damage	individual	RadC1	SkCa9	GPL8300
GDS596_tissue_7	GEO	GDS596	-1.9831736863	HOMO SAPIENS	Large-scale analysis of the human transcriptome (HG-U133A)	tissue	atrioventricular node	trachea	GPL96
GDS596_tissue_31	GEO	GDS596	3.4288271025	HOMO SAPIENS	Large-scale analysis of the human transcriptome (HG-U133A)	tissue	leukemia lymphoblastic molt4	trigeminal ganglion	GPL96
GDS596_tissue_11	GEO	GDS596	4.28372983306	HOMO SAPIENS	Large-scale analysis of the human transcriptome (HG-U133A)	tissue	BM-CD71+early erythroid	lymph node	GPL96
GDS596_tissue_2	GEO	GDS596	-1.93775224826	HOMO SAPIENS	Large-scale analysis of the human transcriptome (HG-U133A)	tissue	adipocyte	lymph node	GPL96
GDS2819_disease.state_1	GEO	GDS2819	-1.59804855708	HOMO SAPIENS	Leukemic white blood cells and various RNA preparation protocols	disease.state	ALL with hyperdiploid karyotype	ALL with t 12, 21	GPL570
GDS596_tissue_5	GEO	GDS596	-5.53800969466	HOMO SAPIENS	Large-scale analysis of the human transcriptome (HG-U133A)	tissue	amygdala	lymphoma burkitts daudi	GPL96
GDS2819_individual_20	GEO	GDS2819	-1.97824209944	HOMO SAPIENS	Leukemic white blood cells and various RNA preparation protocols	individual	patient 27	patient 5	GPL570
GDS596_tissue_17	GEO	GDS596	2.06233233153	HOMO SAPIENS	Large-scale analysis of the human transcriptome (HG-U133A)	tissue	cerebellum peduncles	thymus	GPL96
E-GEOD-23130_31_1	ArrayExpress	E-GEOD-23130	-2.93792791096	HOMO SAPIENS	Gene Array Data from Human Annulus Disc Tissue	FactorValue..LCM_OR_HOMOGENIZATION.	Homogenization	LCM	A-AFFY-54
GDS596_tissue_36	GEO	GDS596	4.15166368288	HOMO SAPIENS	Large-scale analysis of the human transcriptome (HG-U133A)	tissue	lymphoma burkitts daudi	medulla oblongata	GPL96
E-GEOD-26104_40_2	ArrayExpress	E-GEOD-26104	-2.41831082405	HOMO SAPIENS	Search for specific biomarkers of IFN-beta bioactivity in patients with MS	FactorValue..INDIVIDUAL.	Patient 112	Patient 4	A-AFFY-44
GDS596_tissue_17	GEO	GDS596	2.91067069317	HOMO SAPIENS	Large-scale analysis of the human transcriptome (HG-U133A)	tissue	cerebellum peduncles	fetal lung	GPL96
GDS596_tissue_23	GEO	GDS596	3.69071220068	HOMO SAPIENS	Large-scale analysis of the human transcriptome (HG-U133A)	tissue	fetal liver	olfactory bulb	GPL96
GDS181_tissue_9	GEO	GDS181	-1.1432934627	HOMO SAPIENS	Large-scale analysis of the human transcriptome (HG-U95A)	tissue	DRG	testis	GPL91
GDS181_tissue_16	GEO	GDS181	1.97269488812	HOMO SAPIENS	Large-scale analysis of the human transcriptome (HG-U95A)	tissue	liver	myelogenous k562	GPL91
GDS2819_individual_12	GEO	GDS2819	1.55013697126	HOMO SAPIENS	Leukemic white blood cells and various RNA preparation protocols	individual	patient 2	patient 26	GPL570
E-GEOD-26104_40_2	ArrayExpress	E-GEOD-26104	-2.22189916795	HOMO SAPIENS	Search for specific biomarkers of IFN-beta bioactivity in patients with MS	FactorValue..INDIVIDUAL.	Patient 112	Patient 116	A-AFFY-44
GDS422_tissue_5	GEO	GDS422	1.6377364812	HOMO SAPIENS	Normal human tissue expression profiling (HG-U95A)	tissue	liver	prostate	GPL8300
GDS181_tissue_1	GEO	GDS181	-1.84816509071	HOMO SAPIENS	Large-scale analysis of the human transcriptome (HG-U95A)	tissue	adrenal gland	liver	GPL91
GDS181_tissue_6	GEO	GDS181	2.18854778695	HOMO SAPIENS	Large-scale analysis of the human transcriptome (HG-U95A)	tissue	cerebellum	pancreas	GPL91
GDS181_tissue_32	GEO	GDS181	3.27084840676	HOMO SAPIENS	Large-scale analysis of the human transcriptome (HG-U95A)	tissue	thalamus	THY+	GPL91
GDS596_tissue_47	GEO	GDS596	2.050993111	HOMO SAPIENS	Large-scale analysis of the human transcriptome (HG-U133A)	tissue	PB-CD19+B cells	tongue	GPL96
GDS2819_individual_23	GEO	GDS2819	2.26431127354	HOMO SAPIENS	Leukemic white blood cells and various RNA preparation protocols	individual	patient 5	patient 6	GPL570
GDS596_tissue_36	GEO	GDS596	8.78398180441	HOMO SAPIENS	Large-scale analysis of the human transcriptome (HG-U133A)	tissue	lymphoma burkitts daudi	trigeminal ganglion	GPL96
GDS596_tissue_43	GEO	GDS596	4.39452452253	HOMO SAPIENS	Large-scale analysis of the human transcriptome (HG-U133A)	tissue	pancreatic islets	superior cervical ganglion	GPL96
GDS968_individual_49	GEO	GDS968	-2.48058959037	HOMO SAPIENS	Radiation therapy toxicity association with abnormal transcriptional response to DNA damage	individual	SkCa15	SkCa7	GPL8300
GDS596_tissue_9	GEO	GDS596	-2.32508905714	HOMO SAPIENS	Large-scale analysis of the human transcriptome (HG-U133A)	tissue	BM-CD33+myeloid	whole brain	GPL96
GDS596_tissue_3	GEO	GDS596	3.78699531413	HOMO SAPIENS	Large-scale analysis of the human transcriptome (HG-U133A)	tissue	adrenal cortex	superior cervical ganglion	GPL96
GDS596_tissue_49	GEO	GDS596	2.41349599109	HOMO SAPIENS	Large-scale analysis of the human transcriptome (HG-U133A)	tissue	PB-CD56+NK cells	placenta	GPL96
GDS596_tissue_2	GEO	GDS596	-3.27119253783	HOMO SAPIENS	Large-scale analysis of the human transcriptome (HG-U133A)	tissue	adipocyte	skeletal muscle	GPL96
GDS596_tissue_11	GEO	GDS596	4.85555700306	HOMO SAPIENS	Large-scale analysis of the human transcriptome (HG-U133A)	tissue	BM-CD71+early erythroid	fetal lung	GPL96
GDS596_tissue_8	GEO	GDS596	3.55042494613	HOMO SAPIENS	Large-scale analysis of the human transcriptome (HG-U133A)	tissue	BM-CD105+ endothelial	whole blood	GPL96
GDS596_tissue_5	GEO	GDS596	1.48080426743	HOMO SAPIENS	Large-scale analysis of the human transcriptome (HG-U133A)	tissue	amygdala	lung	GPL96
E-GEOD-10714_30_1	ArrayExpress	E-GEOD-10714	1.65770251484	HOMO SAPIENS	Expression data from human colonic biopsy sample	FactorValue..BIOPSY.	Adenoma with high-grade dysplasia	UC	A-AFFY-44
GDS3113_tissue_13	GEO	GDS3113	-1.97093116972	HOMO SAPIENS	Various normal tissues	tissue	mammary gland	salivary gland	GPL2986
GDS596_tissue_19	GEO	GDS596	3.2298113461	HOMO SAPIENS	Large-scale analysis of the human transcriptome (HG-U133A)	tissue	cingulate cortex	uterus	GPL96
GDS596_tissue_37	GEO	GDS596	3.13781786912	HOMO SAPIENS	Large-scale analysis of the human transcriptome (HG-U133A)	tissue	lymphoma burkitts raji	prefrontal cortex	GPL96
GDS596_tissue_22	GEO	GDS596	2.20826860004	HOMO SAPIENS	Large-scale analysis of the human transcriptome (HG-U133A)	tissue	fetal brain	lung	GPL96
GDS596_tissue_22	GEO	GDS596	3.72013607404	HOMO SAPIENS	Large-scale analysis of the human transcriptome (HG-U133A)	tissue	fetal brain	superior cervical ganglion	GPL96
E-GEOD-15543_32_1	ArrayExpress	E-GEOD-15543	1.52579246751	HOMO SAPIENS	Transcription profiling by array of human pancreatic islet cells after in vitro expansion	Factor.Value.protocol.		expansion protocol: Whittier	A-AFFY-44
GDS596_tissue_26	GEO	GDS596	2.86879281085	HOMO SAPIENS	Large-scale analysis of the human transcriptome (HG-U133A)	tissue	globus pallidus	smooth muscle	GPL96
GDS596_tissue_1	GEO	GDS596	1.22780744077	HOMO SAPIENS	Large-scale analysis of the human transcriptome (HG-U133A)	tissue	721-B-lymphoblasts	thyroid	GPL96
GDS968_individual_33	GEO	GDS968	1.42691172094	HOMO SAPIENS	Radiation therapy toxicity association with abnormal transcriptional response to DNA damage	individual	RadS10	SkCa13	GPL8300
GDS596_tissue_11	GEO	GDS596	3.90443430579	HOMO SAPIENS	Large-scale analysis of the human transcriptome (HG-U133A)	tissue	BM-CD71+early erythroid	prostate	GPL96
E-GEOD-34456_29_1	ArrayExpress	E-GEOD-34456	-1.50102542694	HOMO SAPIENS	Expression data from transfection of U87 glioma cells with miR-376a* for 72 hours	FactorValue..TRANSFECTED.	control miRNA (72 h)	miR-376a*G (72 h)	A-AFFY-44
GDS596_tissue_33	GEO	GDS596	3.49674714564	HOMO SAPIENS	Large-scale analysis of the human transcriptome (HG-U133A)	tissue	liver	placenta	GPL96
E-GEOD-21483_38_1	ArrayExpress	E-GEOD-21483	-3.03083275373	HOMO SAPIENS	Regulation of HB-EGF by miR-212 and acquired cetuximab-resistance in head and neck cancer	FactorValue..CELL.LINE.	1Cc8	SCC1	A-AFFY-44
GDS3068_dose_1	GEO	GDS3068	5.32685792801	HOMO SAPIENS	Primary hepatocytes and HepG2 liver cells response to various fluoroquinolones	dose	100 uM	400 uM	GPL96
GDS3113_tissue_22	GEO	GDS3113	-1.41461992144	HOMO SAPIENS	Various normal tissues	tissue	skin	thymus	GPL2986
E-GEOD-37896_29_3	ArrayExpress	E-GEOD-37896	1.39230894776	HOMO SAPIENS	Transcription profiling by array of human induced pluripotent stem cells generated with Yamanaka factors and miR-302 cluster	FactorValue..CELL.TYPE.	induced pluripotent stem cell generated with KMOS	induced pluripotent stem cell generated with KMOS3	A-AFFY-44
GDS181_tissue_7	GEO	GDS181	1.79339479455	HOMO SAPIENS	Large-scale analysis of the human transcriptome (HG-U95A)	tissue	corpus callosum	DRG	GPL91
GDS596_tissue_6	GEO	GDS596	-1.93606566493	HOMO SAPIENS	Large-scale analysis of the human transcriptome (HG-U133A)	tissue	appendix	PB-CD56+NK cells	GPL96
E-GEOD-33145_31_2	ArrayExpress	E-GEOD-33145	1.07562591722	HOMO SAPIENS	Expression data from DKAT and other breast cancer cell lines under baseline growth conditions	FactorValue..CELL.LINE.	Human breast cancer-derived cell line HMEC	Human breast cancer-derived cell line MDA-MB-231	A-AFFY-44
GDS181_tissue_4	GEO	GDS181	2.84349746305	HOMO SAPIENS	Large-scale analysis of the human transcriptome (HG-U95A)	tissue	Burkitt's Raji	prostate cancer	GPL91
GDS3116_individual_33	GEO	GDS3116	-2.27863336646	HOMO SAPIENS	Letrozole effect on breast cancer tumors	individual	42	49	GPL96
E-GEOD-28796_41_3	ArrayExpress	E-GEOD-28796	-1.26840904841	HOMO SAPIENS	Gene expression profiles of pretreatment biopsies from dose-dense-docetaxel-treated breast cancers	FactorValue..SAMPLE.	3	11	A-AFFY-44
GDS596_tissue_13	GEO	GDS596	-5.33641104079	HOMO SAPIENS	Large-scale analysis of the human transcriptome (HG-U133A)	tissue	bronchial epithelial cells	lymphoma burkitts daudi	GPL96
GDS3116_individual_17	GEO	GDS3116	-2.77065983747	HOMO SAPIENS	Letrozole effect on breast cancer tumors	individual	25	50	GPL96
E-GEOD-26176_38_1	ArrayExpress	E-GEOD-26176	1.24500105156	HOMO SAPIENS	Functional evidence that Drosha over-expression in cervical squamous cell carcinoma affects cell phenotype and microRNA profiles [mRNA]	FactorValue..PASSAGE.	19 (p19)	22 (p22)	A-AFFY-44
GDS181_tissue_13	GEO	GDS181	4.26263637923	HOMO SAPIENS	Large-scale analysis of the human transcriptome (HG-U95A)	tissue	HL60	thyroid	GPL91
E-GEOD-26541_35_1	ArrayExpress	E-GEOD-26541	4.22452667135	HOMO SAPIENS	Gene expression profiles of p53 depleted human mammary epithelial cells with their Ras-infected epithelial and mesenchymal derivatives	FactorValue..PHENOTYPE.	Tert/shp53 control	Tert/shp53/Ras/Mes	A-AFFY-44
GDS968_individual_3	GEO	GDS968	-2.35850857455	HOMO SAPIENS	Radiation therapy toxicity association with abnormal transcriptional response to DNA damage	individual	NoCa11	RadS8	GPL8300
GDS596_tissue_21	GEO	GDS596	-6.80229051156	HOMO SAPIENS	Large-scale analysis of the human transcriptome (HG-U133A)	tissue	dorsal root ganglion	lymphoma burkitts raji	GPL96
GDS181_tissue_32	GEO	GDS181	2.81539970024	HOMO SAPIENS	Large-scale analysis of the human transcriptome (HG-U95A)	tissue	thalamus	thyroid	GPL91
E-GEOD-26862_34_2	ArrayExpress	E-GEOD-26862	-2.12977727286	HOMO SAPIENS	Expression data of human eGFP-SOX17+ endoderm cells	FactorValue..CELL.TYPE.	hSOX17-2 derived stage 1 endoderm	hSOX17-2 derived stage 2 endoderm	A-AFFY-44
GDS596_tissue_16	GEO	GDS596	1.85359740093	HOMO SAPIENS	Large-scale analysis of the human transcriptome (HG-U133A)	tissue	cerebellum	leukemia lymphoblastic molt4	GPL96
E-GEOD-18552_60_3	ArrayExpress	E-GEOD-18552	-7.09876940592	HOMO SAPIENS	CDK inhibitors and flavopiridol profiling on A2780 and MCF7 cells	FactorValue..TREATMENT.	CDk-125	CDK-125	A-AFFY-44
E-GEOD-27280_34_1	ArrayExpress	E-GEOD-27280	5.77204840262	HOMO SAPIENS	Pompe disease induced pluripotent stem cells for pathogenesis modeling, drug testing and disease marker identification	FactorValue..CELL.TYPE.	HES	HF, Pompe disease	A-AFFY-44
GDS596_tissue_21	GEO	GDS596	-5.17451347136	HOMO SAPIENS	Large-scale analysis of the human transcriptome (HG-U133A)	tissue	dorsal root ganglion	liver	GPL96
GDS968_individual_38	GEO	GDS968	1.67449249251	HOMO SAPIENS	Radiation therapy toxicity association with abnormal transcriptional response to DNA damage	individual	RadS5	SkCa9	GPL8300
E-GEOD-27291_41_1	ArrayExpress	E-GEOD-27291	1.25652719901	HOMO SAPIENS	Expression data from human TCRVg9-positive gamma delta T lymphocytes	FactorValue..TREATMENT.	BrHPP/IL2	control	A-AFFY-44
E-GEOD-23583_50_1	ArrayExpress	E-GEOD-23583	-1.80975141789	HOMO SAPIENS	Highly efficient reprogramming to pluripotency and directed differentiation using synthetic mRNA	FactorValue..CELL.TYPE.	BJ fibroblast	iPS cells derived from dH1CF fibroblast	A-AFFY-44
GDS596_tissue_35	GEO	GDS596	1.21040969203	HOMO SAPIENS	Large-scale analysis of the human transcriptome (HG-U133A)	tissue	lymph node	placenta	GPL96
GDS181_tissue_16	GEO	GDS181	2.25667206902	HOMO SAPIENS	Large-scale analysis of the human transcriptome (HG-U95A)	tissue	liver	spleen	GPL91
E-GEOD-27515_38_1	ArrayExpress	E-GEOD-27515	-7.60337750156	HOMO SAPIENS	Isolation and characterization of a metastatic hybrid cell line generated by ER negative and ER positive breast cancer cells in mouse bone marrow	FactorValue..CELL.LINE.	B6TC	ZR75	A-AFFY-44
GDS181_tissue_13	GEO	GDS181	4.71808508574	HOMO SAPIENS	Large-scale analysis of the human transcriptome (HG-U95A)	tissue	HL60	THY+	GPL91
GDS3113_tissue_13	GEO	GDS3113	-2.08888106564	HOMO SAPIENS	Various normal tissues	tissue	mammary gland	skeletal muscle	GPL2986
GDS596_tissue_8	GEO	GDS596	2.06915030785	HOMO SAPIENS	Large-scale analysis of the human transcriptome (HG-U133A)	tissue	BM-CD105+ endothelial	kidney	GPL96
E-GEOD-14519_33_1	ArrayExpress	E-GEOD-14519	1.79653232431	HOMO SAPIENS	Transcription profiling by array of human multiple myeloma cell lines after treatment with arsenic	Factor.Value.cell.line.	8226/S	KMS11	A-AFFY-44
GDS596_tissue_36	GEO	GDS596	7.58104807354	HOMO SAPIENS	Large-scale analysis of the human transcriptome (HG-U133A)	tissue	lymphoma burkitts daudi	smooth muscle	GPL96
E-GEOD-17714_29_1	ArrayExpress	E-GEOD-17714	-2.82298976292	HOMO SAPIENS	Transcription profiling by array of human neuroblastoma cell lines after growth in hypoxia	Factor.Value.cell.line.	ACN	LAN-1	A-AFFY-44
GDS596_tissue_71	GEO	GDS596	1.82327149763	HOMO SAPIENS	Large-scale analysis of the human transcriptome (HG-U133A)	tissue	thyroid	trigeminal ganglion	GPL96
E-GEOD-35566_40_4	ArrayExpress	E-GEOD-35566	4.61029154966	HOMO SAPIENS	Expression profiles of a panel of MSS and MSI colon cancer cell lines	FactorValue..CELL.LINE.	HT29	LIM2405	A-AFFY-44
GDS1962_tissue_2	GEO	GDS1962	1.08263582718	HOMO SAPIENS	Glioma-derived stem cell factor effect on angiogenesis in the brain	tissue	tumor grade II	tumor grade III	GPL570
GDS596_tissue_9	GEO	GDS596	-1.97554974595	HOMO SAPIENS	Large-scale analysis of the human transcriptome (HG-U133A)	tissue	BM-CD33+myeloid	kidney	GPL96
GDS2615_time_3	GEO	GDS2615	1.73573020864	HOMO SAPIENS	Mucociliary differentiation of airway epithelial cells	time	12 d	1 d	GPL570
E-GEOD-30499_44_1	ArrayExpress	E-GEOD-30499	-2.19173869755	HOMO SAPIENS	Inhibition of nonsense-mediated RNA decay by the tumor microenvironment promotes tumorigenesis	FactorValue..SAMPLING.TIME.POINT.	0 hr	3 hrs	A-AFFY-44
E-GEOD-16238_34_1	ArrayExpress	E-GEOD-16238	-1.52698491338	HOMO SAPIENS	Genome-wide identification of binding sites of Evi1 in human myeloid cell lines	Factor.Value..CELL.LINE.	HTB-58	TF-1	A-AFFY-44
GDS596_tissue_36	GEO	GDS596	6.13141462391	HOMO SAPIENS	Large-scale analysis of the human transcriptome (HG-U133A)	tissue	lymphoma burkitts daudi	testis interstitial	GPL96
E-GEOD-18552_60_4	ArrayExpress	E-GEOD-18552	7.17438406187	HOMO SAPIENS	CDK inhibitors and flavopiridol profiling on A2780 and MCF7 cells	FactorValue..TREATMENT.	CDK-125	Untreated	A-AFFY-44
GDS596_tissue_24	GEO	GDS596	-2.31022414417	HOMO SAPIENS	Large-scale analysis of the human transcriptome (HG-U133A)	tissue	fetal lung	PB-CD19+B cells	GPL96
GDS3113_tissue_19	GEO	GDS3113	-2.00515991223	HOMO SAPIENS	Various normal tissues	tissue	retina	thymus	GPL2986
GDS596_tissue_11	GEO	GDS596	4.12196449721	HOMO SAPIENS	Large-scale analysis of the human transcriptome (HG-U133A)	tissue	BM-CD71+early erythroid	testis leydig cell	GPL96
GDS181_tissue_2	GEO	GDS181	2.16260381343	HOMO SAPIENS	Large-scale analysis of the human transcriptome (HG-U95A)	tissue	amygdala	OVR278S	GPL91
GDS2214_individual_2	GEO	GDS2214	-1.12868215356	HOMO SAPIENS	Septic neutrophil response to lipopolysaccharide and high mobility group box 1 protein	individual	patient 15	patient 6	GPL96
GDS2958_cell.line_2	GEO	GDS2958	-6.03663007832	HOMO SAPIENS	Tumor suppressor PTEN depletion effect on various cell lines	cell.line	HCC827	SKBR-3	GPL570
GDS596_tissue_45	GEO	GDS596	-2.00702497297	HOMO SAPIENS	Large-scale analysis of the human transcriptome (HG-U133A)	tissue	PB-BDCA4+ dendritic cells	temporal lobe	GPL96
GDS2819_disease.state_5	GEO	GDS2819	-1.72296473721	HOMO SAPIENS	Leukemic white blood cells and various RNA preparation protocols	disease.state	AML with t 11q23, MLL	T-ALL	GPL570
GDS968_individual_41	GEO	GDS968	3.27251730316	HOMO SAPIENS	Radiation therapy toxicity association with abnormal transcriptional response to DNA damage	individual	RadS8	SkCa3	GPL8300
GDS3113_tissue_7	GEO	GDS3113	1.48144922148	HOMO SAPIENS	Various normal tissues	tissue	fetal liver	thymus	GPL2986
GDS968_individual_19	GEO	GDS968	-2.35179897885	HOMO SAPIENS	Radiation therapy toxicity association with abnormal transcriptional response to DNA damage	individual	Rad4	RadS7	GPL8300
E-GEOD-16070_32_1	ArrayExpress	E-GEOD-16070	-1.68118925458	HOMO SAPIENS	Networking of differentially expressed genes in human MCF7 breast cancer cells resistant to methotrexate	FactorValue..METHOTREXATE.SENSITIVITY.	resistant	sensitive	A-AFFY-44
GDS596_tissue_47	GEO	GDS596	1.57663163832	HOMO SAPIENS	Large-scale analysis of the human transcriptome (HG-U133A)	tissue	PB-CD19+B cells	testis leydig cell	GPL96
GDS183_disease.state_1	GEO	GDS183	1.7582430437	HOMO SAPIENS	Bladder tumor stage classification	disease.state	tumor stage T1	tumor stage T2+	GPL80
GDS968_individual_15	GEO	GDS968	-1.20452674888	HOMO SAPIENS	Radiation therapy toxicity association with abnormal transcriptional response to DNA damage	individual	NoCa9	SkCa11	GPL8300
GDS913_individual_2	GEO	GDS913	1.54787103915	HOMO SAPIENS	DNA damage from ultraviolet and ionizing radiation effect on peripheral blood lymphocytes	individual	NoCa10	NoCa9	GPL8300
GDS596_tissue_59	GEO	GDS596	-1.71889570506	HOMO SAPIENS	Large-scale analysis of the human transcriptome (HG-U133A)	tissue	smooth muscle	testis	GPL96
E-GEOD-30350_79_1	ArrayExpress	E-GEOD-30350	-8.63720566279	HOMO SAPIENS	Transcription of muscle actin genes by a nuclear form of mitochondrial RNA polymerase	FactorValue..CELL.LINE.	Human umbilical vein smooth muscle cells (HUVSMCs)	MCF-7 breast cancer cell line	A-AFFY-44
GDS3116_individual_29	GEO	GDS3116	-1.98179583633	HOMO SAPIENS	Letrozole effect on breast cancer tumors	individual	39	63	GPL96
GDS3116_individual_16	GEO	GDS3116	-2.20036405946	HOMO SAPIENS	Letrozole effect on breast cancer tumors	individual	24	29	GPL96
GDS596_tissue_17	GEO	GDS596	1.67125425389	HOMO SAPIENS	Large-scale analysis of the human transcriptome (HG-U133A)	tissue	cerebellum peduncles	PB-CD8+T cells	GPL96
GDS3113_tissue_10	GEO	GDS3113	1.13137113273	HOMO SAPIENS	Various normal tissues	tissue	kidney	spleen	GPL2986
GDS181_tissue_25	GEO	GDS181	1.47078324557	HOMO SAPIENS	Large-scale analysis of the human transcriptome (HG-U95A)	tissue	prostate	THY+	GPL91
GDS596_tissue_32	GEO	GDS596	2.99403659308	HOMO SAPIENS	Large-scale analysis of the human transcriptome (HG-U133A)	tissue	leukemia promyelocytic hl60	medulla oblongata	GPL96
GDS1499_genotype_variation	GEO	GDS1499	-1.04094788038	HOMO SAPIENS	Hepatocyte nuclear factor 1beta mutant overexpression effect on embryonic kidney cells	genotype_variation	wild type HNF1alpha	wild type HNF1beta	GPL96
GDS596_tissue_10	GEO	GDS596	3.34000959472	HOMO SAPIENS	Large-scale analysis of the human transcriptome (HG-U133A)	tissue	BM-CD34+	olfactory bulb	GPL96
GDS3113_tissue_15	GEO	GDS3113	2.96268602793	HOMO SAPIENS	Various normal tissues	tissue	pancreas	placenta	GPL2986
GDS3388_individual_1	GEO	GDS3388	-1.80436713479	HOMO SAPIENS	Bisphenol A effect on nonmalignant breast epithelial cell aspirates from breast cancer patients	individual	patient PA12	patient PA18	GPL570
GDS968_individual_9	GEO	GDS968	-1.23203559796	HOMO SAPIENS	Radiation therapy toxicity association with abnormal transcriptional response to DNA damage	individual	NoCa3	Rad2	GPL8300
E-GEOD-14680_30_2	ArrayExpress	E-GEOD-14680	-3.79398443543	HOMO SAPIENS	Transcription profiling of human multiple myeloma cells to compare the effect of CS1 expression levels.	Factor.Value.transfection.	CS1 expression vector	CS1 shRNA	A-AFFY-44
GDS968_individual_14	GEO	GDS968	-3.82386031754	HOMO SAPIENS	Radiation therapy toxicity association with abnormal transcriptional response to DNA damage	individual	NoCa8	RadC1	GPL8300
GDS596_tissue_13	GEO	GDS596	-1.67461300072	HOMO SAPIENS	Large-scale analysis of the human transcriptome (HG-U133A)	tissue	bronchial epithelial cells	cerebellum peduncles	GPL96
GDS3113_tissue_14	GEO	GDS3113	-1.78843617102	HOMO SAPIENS	Various normal tissues	tissue	ovary	thymus	GPL2986
GDS596_tissue_12	GEO	GDS596	-6.01852439196	HOMO SAPIENS	Large-scale analysis of the human transcriptome (HG-U133A)	tissue	bone marrow	lymphoma burkitts daudi	GPL96
GDS596_tissue_24	GEO	GDS596	-2.27288231643	HOMO SAPIENS	Large-scale analysis of the human transcriptome (HG-U133A)	tissue	fetal lung	subthalamic nucleus	GPL96
GDS968_individual_15	GEO	GDS968	-2.44644553848	HOMO SAPIENS	Radiation therapy toxicity association with abnormal transcriptional response to DNA damage	individual	NoCa9	SkCa10	GPL8300
GDS968_individual_15	GEO	GDS968	-1.91675845744	HOMO SAPIENS	Radiation therapy toxicity association with abnormal transcriptional response to DNA damage	individual	NoCa9	RadC10	GPL8300
GDS596_tissue_9	GEO	GDS596	-3.30887668305	HOMO SAPIENS	Large-scale analysis of the human transcriptome (HG-U133A)	tissue	BM-CD33+myeloid	liver	GPL96
GDS596_tissue_15	GEO	GDS596	-3.08869585404	HOMO SAPIENS	Large-scale analysis of the human transcriptome (HG-U133A)	tissue	caudate nucleus	lymphoma burkitts raji	GPL96
GDS181_tissue_5	GEO	GDS181	1.18437257205	HOMO SAPIENS	Large-scale analysis of the human transcriptome (HG-U95A)	tissue	caudate nucleus	spleen	GPL91
GDS1673_other_1	GEO	GDS1673	-1.08729387889	HOMO SAPIENS	Non-diseased lung tissue	other	African American	Caucasian	GPL570
GDS181_tissue_13	GEO	GDS181	3.4954294487	HOMO SAPIENS	Large-scale analysis of the human transcriptome (HG-U95A)	tissue	HL60	Lymphoblastic molt-4	GPL91
GDS3113_tissue_4	GEO	GDS3113	1.60762819786	HOMO SAPIENS	Various normal tissues	tissue	colon	Universal Human Reference RNA	GPL2986
GDS3116_individual_10	GEO	GDS3116	-2.32502890259	HOMO SAPIENS	Letrozole effect on breast cancer tumors	individual	19	63	GPL96
GDS596_tissue_28	GEO	GDS596	-2.63434610843	HOMO SAPIENS	Large-scale analysis of the human transcriptome (HG-U133A)	tissue	hypothalamus	lymphoma burkitts raji	GPL96
GDS181_tissue_22	GEO	GDS181	1.46814040193	HOMO SAPIENS	Large-scale analysis of the human transcriptome (HG-U95A)	tissue	pancreas	spinal cord	GPL91
E-GEOD-20033_27_4	ArrayExpress	E-GEOD-20033	1.53521152257	HOMO SAPIENS	Minicircle-derived iPS cells - Affymetrix Data	Factor.Value..CELL.TYPE.	iPSC derived from hASC using lentiviral reprogramming vector	iPS cells from episomal vectors (Defined Factor)	A-AFFY-44
GDS596_tissue_1	GEO	GDS596	3.0510789384	HOMO SAPIENS	Large-scale analysis of the human transcriptome (HG-U133A)	tissue	721-B-lymphoblasts	trigeminal ganglion	GPL96
E-GEOD-23583_50_2	ArrayExpress	E-GEOD-23583	-3.27634222459	HOMO SAPIENS	Highly efficient reprogramming to pluripotency and directed differentiation using synthetic mRNA	FactorValue..CELL.TYPE.	dH1F fibroblast	iPS cells derived from CF fibroblast	A-AFFY-44
GDS3514_specimen_9	GEO	GDS3514	-1.26105857507	HOMO SAPIENS	Liposarcoma response to doxorubicin in vitro	specimen	tumor 387	tumor 391	GPL96
E-GEOD-14680_30_1	ArrayExpress	E-GEOD-14680	-6.36667197619	HOMO SAPIENS	Transcription profiling of human multiple myeloma cells to compare the effect of CS1 expression levels.	Factor.Value.transfection.	control vector	CS1 shRNA	A-AFFY-44
GDS596_tissue_40	GEO	GDS596	-3.21794264467	HOMO SAPIENS	Large-scale analysis of the human transcriptome (HG-U133A)	tissue	olfactory bulb	skeletal muscle	GPL96
GDS596_tissue_11	GEO	GDS596	4.41450289373	HOMO SAPIENS	Large-scale analysis of the human transcriptome (HG-U133A)	tissue	BM-CD71+early erythroid	testis interstitial	GPL96
GDS181_tissue_5	GEO	GDS181	1.18379703089	HOMO SAPIENS	Large-scale analysis of the human transcriptome (HG-U95A)	tissue	caudate nucleus	lung	GPL91
GDS596_tissue_16	GEO	GDS596	1.2959979632	HOMO SAPIENS	Large-scale analysis of the human transcriptome (HG-U133A)	tissue	cerebellum	PB-CD56+NK cells	GPL96
GDS596_tissue_2	GEO	GDS596	-2.21150995664	HOMO SAPIENS	Large-scale analysis of the human transcriptome (HG-U133A)	tissue	adipocyte	PB-CD4+T cells	GPL96
E-GEOD-20505_23_1	ArrayExpress	E-GEOD-20505	-3.67819175958	HOMO SAPIENS	Transcription profilin by array of human CD34+ hematopoietic progenitor cells grown under different conditions	Factor.Value..TREATMENT.TIME.	0	72	A-AFFY-44
GDS596_tissue_2	GEO	GDS596	-5.85186674207	HOMO SAPIENS	Large-scale analysis of the human transcriptome (HG-U133A)	tissue	adipocyte	lymphoma burkitts raji	GPL96
GDS181_tissue_9	GEO	GDS181	-4.43910783971	HOMO SAPIENS	Large-scale analysis of the human transcriptome (HG-U95A)	tissue	DRG	HL60	GPL91
GDS596_tissue_8	GEO	GDS596	5.55220069721	HOMO SAPIENS	Large-scale analysis of the human transcriptome (HG-U133A)	tissue	BM-CD105+ endothelial	superior cervical ganglion	GPL96
GDS596_tissue_37	GEO	GDS596	4.74605962822	HOMO SAPIENS	Large-scale analysis of the human transcriptome (HG-U133A)	tissue	lymphoma burkitts raji	PB-CD14+monocytes	GPL96
E-GEOD-15102_31_1	ArrayExpress	E-GEOD-15102	-4.73619081967	HOMO SAPIENS	Targetting CD24 for treatment of colorectal and pancreatic cancer by monoclonal antibodies or siRNA	FactorValue..CELL.LINE.	Colo357	HT29	A-AFFY-37
E-GEOD-30122_43_3	ArrayExpress	E-GEOD-30122	-1.34025700492	HOMO SAPIENS	Transcriptome Analysis of Human Diabetic Kidney Disease	FactorValue..INDIVIDUAL.	119	33	A-AFFY-37
GDS596_tissue_8	GEO	GDS596	3.04004365308	HOMO SAPIENS	Large-scale analysis of the human transcriptome (HG-U133A)	tissue	BM-CD105+ endothelial	bone marrow	GPL96
GDS596_tissue_17	GEO	GDS596	2.98867497267	HOMO SAPIENS	Large-scale analysis of the human transcriptome (HG-U133A)	tissue	cerebellum peduncles	trachea	GPL96
E-GEOD-18552_59_1	ArrayExpress	E-GEOD-18552	6.99955303776	HOMO SAPIENS	CDK inhibitors and flavopiridol profiling on A2780 and MCF7 cells	FactorValue..CELL.TYPE.	adenocarcinoma mammary cells	adenocarcinoma ovary	A-AFFY-44
GDS3113_tissue_4	GEO	GDS3113	1.77202453215	HOMO SAPIENS	Various normal tissues	tissue	colon	thyroid	GPL2986
GDS3113_tissue_7	GEO	GDS3113	2.48079318064	HOMO SAPIENS	Various normal tissues	tissue	fetal liver	spinal cord	GPL2986
E-GEOD-17906_35_2	ArrayExpress	E-GEOD-17906	-2.58693798791	HOMO SAPIENS	Transcription profiling by array of human CD90 positive prostate stromal fibromuscular tumor cells	Factor.Value.cell.type.	CD13 positive	CD26 positive	A-AFFY-44
GDS596_tissue_2	GEO	GDS596	-2.42369507833	HOMO SAPIENS	Large-scale analysis of the human transcriptome (HG-U133A)	tissue	adipocyte	occipital lobe	GPL96
GDS596_tissue_29	GEO	GDS596	2.16342020853	HOMO SAPIENS	Large-scale analysis of the human transcriptome (HG-U133A)	tissue	kidney	placenta	GPL96
GDS596_tissue_1	GEO	GDS596	2.90074383303	HOMO SAPIENS	Large-scale analysis of the human transcriptome (HG-U133A)	tissue	721-B-lymphoblasts	atrioventricular node	GPL96
GDS596_tissue_32	GEO	GDS596	5.5085947518	HOMO SAPIENS	Large-scale analysis of the human transcriptome (HG-U133A)	tissue	leukemia promyelocytic hl60	skin	GPL96
GDS596_tissue_39	GEO	GDS596	2.06634934038	HOMO SAPIENS	Large-scale analysis of the human transcriptome (HG-U133A)	tissue	occipital lobe	smooth muscle	GPL96
GDS1973_cell.type_1	GEO	GDS1973	1.53349638629	HOMO SAPIENS	Various prostate cell types	cell.type	basal	stromal fibromuscular	GPL570
GDS3113_tissue_5	GEO	GDS3113	1.82369490394	HOMO SAPIENS	Various normal tissues	tissue	fetal brain	thyroid	GPL2986
GDS3113_tissue_8	GEO	GDS3113	1.56915449895	HOMO SAPIENS	Various normal tissues	tissue	fetal thymus	placenta	GPL2986
GDS596_tissue_52	GEO	GDS596	-3.31906142087	HOMO SAPIENS	Large-scale analysis of the human transcriptome (HG-U133A)	tissue	placenta	thalamus	GPL96
GDS596_tissue_21	GEO	GDS596	-3.16193372613	HOMO SAPIENS	Large-scale analysis of the human transcriptome (HG-U133A)	tissue	dorsal root ganglion	PB-CD4+T cells	GPL96
GDS2520_individual_13	GEO	GDS2520	-1.81267011836	HOMO SAPIENS	Head and neck squamous cell carcinoma	individual	patient 20	patient 3	GPL8300
GDS2819_individual_16	GEO	GDS2819	3.69223922081	HOMO SAPIENS	Leukemic white blood cells and various RNA preparation protocols	individual	patient 23	patient 8	GPL570
GDS181_tissue_16	GEO	GDS181	2.25609652786	HOMO SAPIENS	Large-scale analysis of the human transcriptome (HG-U95A)	tissue	liver	lung	GPL91
E-GEOD-28796_41_1	ArrayExpress	E-GEOD-28796	1.03086986552	HOMO SAPIENS	Gene expression profiles of pretreatment biopsies from dose-dense-docetaxel-treated breast cancers	FactorValue..SAMPLE.	1	3	A-AFFY-44
E-GEOD-31652_42_7	ArrayExpress	E-GEOD-31652	1.14829310818	HOMO SAPIENS	IL-17A is an essential cytokine to sustain pathogenic cell activation and inflammatory gene circuits in psoriasis vulgaris	FactorValue..PATIENT..PATIENT.	1503	1610	A-AFFY-37
GDS3116_individual_39	GEO	GDS3116	3.3728988463	HOMO SAPIENS	Letrozole effect on breast cancer tumors	individual	49	69	GPL96
GDS968_individual_30	GEO	GDS968	-1.89418351405	HOMO SAPIENS	Radiation therapy toxicity association with abnormal transcriptional response to DNA damage	individual	RadC7	RadS7	GPL8300
GDS3113_tissue_9	GEO	GDS3113	1.32444037749	HOMO SAPIENS	Various normal tissues	tissue	heart	lung	GPL2986
GDS596_tissue_28	GEO	GDS596	2.86017489569	HOMO SAPIENS	Large-scale analysis of the human transcriptome (HG-U133A)	tissue	hypothalamus	smooth muscle	GPL96
E-GEOD-27291_40_2	ArrayExpress	E-GEOD-27291	1.25098325753	HOMO SAPIENS	Expression data from human TCRVg9-positive gamma delta T lymphocytes	FactorValue..TIME.	6 h	7 d	A-AFFY-44
GDS3116_individual_30	GEO	GDS3116	-2.31622825485	HOMO SAPIENS	Letrozole effect on breast cancer tumors	individual	4	49	GPL96
E-GEOD-30950_38_1	ArrayExpress	E-GEOD-30950	1.6849185814	HOMO SAPIENS	Human Natural Killer Cell activation by mycobacteria	FactorValue..DONOR.	F2	J2	A-AFFY-44
GDS181_tissue_5	GEO	GDS181	-2.06927939388	HOMO SAPIENS	Large-scale analysis of the human transcriptome (HG-U95A)	tissue	caudate nucleus	cerebellum	GPL91
GDS3516_disease.state_7	GEO	GDS3516	1.35531224249	HOMO SAPIENS	Nodular lymphocyte-predominant Hodgkin lymphoma: lymphocytic and histiocytic cells	disease.state	normal centrocytes	normal memory B-cells	GPL570
E-GEOD-22973_42_3	ArrayExpress	E-GEOD-22973	-6.58456987893	HOMO SAPIENS	An Invasive Gene Expression Signature in Pancreas Cancer.	FactorValue..CELL.PASSAGE.	P12	P9	A-AFFY-44
GDS596_tissue_5	GEO	GDS596	2.04303837888	HOMO SAPIENS	Large-scale analysis of the human transcriptome (HG-U133A)	tissue	amygdala	smooth muscle	GPL96
E-GEOD-18486_38_2	ArrayExpress	E-GEOD-18486	1.28001130098	HOMO SAPIENS	CDK inhibitors PHA-848125 and PHA-690509 profiling on A2780	FactorValue..TREATMENT.	CDk-509	Untreated	A-AFFY-44
GDS181_tissue_7	GEO	GDS181	1.98141092261	HOMO SAPIENS	Large-scale analysis of the human transcriptome (HG-U95A)	tissue	corpus callosum	ovary-pool	GPL91
GDS596_tissue_33	GEO	GDS596	4.1708398087	HOMO SAPIENS	Large-scale analysis of the human transcriptome (HG-U133A)	tissue	liver	olfactory bulb	GPL96
GDS968_individual_44	GEO	GDS968	1.7583774167	HOMO SAPIENS	Radiation therapy toxicity association with abnormal transcriptional response to DNA damage	individual	SkCa10	SkCa8	GPL8300
E-GEOD-23583_50_2	ArrayExpress	E-GEOD-23583	-3.50295985302	HOMO SAPIENS	Highly efficient reprogramming to pluripotency and directed differentiation using synthetic mRNA	FactorValue..CELL.TYPE.	dH1F fibroblast	iPS cells derived from MRC5 fibroblast	A-AFFY-44
GDS2615_time_2	GEO	GDS2615	1.34736482429	HOMO SAPIENS	Mucociliary differentiation of airway epithelial cells	time	10 d	1 d	GPL570
GDS181_tissue_13	GEO	GDS181	3.29581437701	HOMO SAPIENS	Large-scale analysis of the human transcriptome (HG-U95A)	tissue	HL60	testis	GPL91
GDS3113_tissue_13	GEO	GDS3113	1.29169500862	HOMO SAPIENS	Various normal tissues	tissue	mammary gland	retina	GPL2986
GDS968_individual_16	GEO	GDS968	-4.27126147192	HOMO SAPIENS	Radiation therapy toxicity association with abnormal transcriptional response to DNA damage	individual	Rad1	RadC1	GPL8300
GDS3113_tissue_8	GEO	GDS3113	1.76515323604	HOMO SAPIENS	Various normal tissues	tissue	fetal thymus	skin	GPL2986
GDS3113_tissue_3	GEO	GDS3113	1.31964598923	HOMO SAPIENS	Various normal tissues	tissue	brain	uterus	GPL2986
GDS596_tissue_51	GEO	GDS596	1.6902473746	HOMO SAPIENS	Large-scale analysis of the human transcriptome (HG-U133A)	tissue	pituitary	smooth muscle	GPL96
GDS596_tissue_32	GEO	GDS596	5.37127859521	HOMO SAPIENS	Large-scale analysis of the human transcriptome (HG-U133A)	tissue	leukemia promyelocytic hl60	whole blood	GPL96
GDS3113_tissue_8	GEO	GDS3113	1.34987727376	HOMO SAPIENS	Various normal tissues	tissue	fetal thymus	spinal cord	GPL2986
GDS3113_tissue_4	GEO	GDS3113	1.28622404728	HOMO SAPIENS	Various normal tissues	tissue	colon	mammary gland	GPL2986
E-GEOD-20505_26_1	ArrayExpress	E-GEOD-20505	-3.77797642543	HOMO SAPIENS	Transcription profilin by array of human CD34+ hematopoietic progenitor cells grown under different conditions	Factor.Value..CULTURE.CONDITIONS.	none	S1 stimulation (French trial conditions)	A-AFFY-44
GDS3113_tissue_2	GEO	GDS3113	-1.23322697797	HOMO SAPIENS	Various normal tissues	tissue	bone marrow	fetal thymus	GPL2986
GDS181_tissue_13	GEO	GDS181	4.73141950831	HOMO SAPIENS	Large-scale analysis of the human transcriptome (HG-U95A)	tissue	HL60	OVR278S	GPL91
GDS596_tissue_53	GEO	GDS596	2.40335985865	HOMO SAPIENS	Large-scale analysis of the human transcriptome (HG-U133A)	tissue	pons	smooth muscle	GPL96
E-GEOD-27186_35_2	ArrayExpress	E-GEOD-27186	1.95365396818	HOMO SAPIENS	Expression data of human somatic cell types and induced pluripotent stem cells	FactorValue..TISSUE.	iPSC	keratinocyte	A-AFFY-44
E-GEOD-28796_41_1	ArrayExpress	E-GEOD-28796	1.79297483541	HOMO SAPIENS	Gene expression profiles of pretreatment biopsies from dose-dense-docetaxel-treated breast cancers	FactorValue..SAMPLE.	1	12	A-AFFY-44
E-GEOD-19639_26_1	ArrayExpress	E-GEOD-19639	1.16203792907	HOMO SAPIENS	Transcription profiling by array of human estrogen receptor positive breast cancer cell lines after long-term estrogen deprivation	Factor.Value..cell.line.	HCC-1428	MCF-7	A-AFFY-44
E-GEOD-24547_47_1	ArrayExpress	E-GEOD-24547	-1.70482630931	HOMO SAPIENS	Transcriptional pathway signatures for the Aurora inhibitor Danusertib	FactorValue..TISSUE.ORIGIN.	Breast	colon	A-AFFY-44
GDS596_tissue_57	GEO	GDS596	2.29350903312	HOMO SAPIENS	Large-scale analysis of the human transcriptome (HG-U133A)	tissue	skeletal muscle	thyroid	GPL96
E-GEOD-23583_50_7	ArrayExpress	E-GEOD-23583	1.76297998934	HOMO SAPIENS	Highly efficient reprogramming to pluripotency and directed differentiation using synthetic mRNA	FactorValue..CELL.TYPE.	iPS cells derived from MRC5 fibroblast	MRC5 fibroblast	A-AFFY-44
GDS596_tissue_16	GEO	GDS596	2.49908426226	HOMO SAPIENS	Large-scale analysis of the human transcriptome (HG-U133A)	tissue	cerebellum	lymph node	GPL96
GDS596_tissue_9	GEO	GDS596	-2.72359437586	HOMO SAPIENS	Large-scale analysis of the human transcriptome (HG-U133A)	tissue	BM-CD33+myeloid	subthalamic nucleus	GPL96
GDS596_tissue_16	GEO	GDS596	3.70949395429	HOMO SAPIENS	Large-scale analysis of the human transcriptome (HG-U133A)	tissue	cerebellum	placenta	GPL96
GDS596_tissue_18	GEO	GDS596	-4.41796818636	HOMO SAPIENS	Large-scale analysis of the human transcriptome (HG-U133A)	tissue	ciliary ganglion	pancreas	GPL96
E-GEOD-26104_39_1	ArrayExpress	E-GEOD-26104	1.85463582995	HOMO SAPIENS	Search for specific biomarkers of IFN-beta bioactivity in patients with MS	FactorValue..AGE.	33	35	A-AFFY-44
E-GEOD-7869_29_1	ArrayExpress	E-GEOD-7869	-1.35178995924	HOMO SAPIENS	Transcription profiling by array of human renal cysts from patients with autosomal dominant polycystic kidney disease	Factor.Value.histology.	large cyst	non cystic	A-AFFY-44
E-GEOD-19352_36_1	ArrayExpress	E-GEOD-19352	-5.10944255659	HOMO SAPIENS	Activation of phosphatidylcholine-cycle enzymes in human epithelial ovarian cancer cells	FactorValue..GRADE.	G1	not specified	A-AFFY-44
E-GEOD-25155_28_1	ArrayExpress	E-GEOD-25155	5.17463792859	HOMO SAPIENS	Transcription profiling by array of human kidney and gastrointestinal epithelial cells after treatment with Helicobacter pylori lipopolysaccharide	Factor.Value.cell.line.	AGS	HEK-TLR2	A-AFFY-44
GDS596_tissue_21	GEO	GDS596	-2.05623088334	HOMO SAPIENS	Large-scale analysis of the human transcriptome (HG-U133A)	tissue	dorsal root ganglion	PB-CD14+monocytes	GPL96
GDS3116_individual_11	GEO	GDS3116	1.99072766159	HOMO SAPIENS	Letrozole effect on breast cancer tumors	individual	2	42	GPL96
GDS596_tissue_8	GEO	GDS596	4.03109482576	HOMO SAPIENS	Large-scale analysis of the human transcriptome (HG-U133A)	tissue	BM-CD105+ endothelial	uterus corpus	GPL96
GDS3113_tissue_8	GEO	GDS3113	-1.39353152897	HOMO SAPIENS	Various normal tissues	tissue	fetal thymus	pancreas	GPL2986
GDS3116_individual_5	GEO	GDS3116	-2.28028205447	HOMO SAPIENS	Letrozole effect on breast cancer tumors	individual	14	49	GPL96
GDS596_tissue_44	GEO	GDS596	2.7271356564	HOMO SAPIENS	Large-scale analysis of the human transcriptome (HG-U133A)	tissue	parietal lobe	smooth muscle	GPL96
GDS596_tissue_4	GEO	GDS596	-3.68325388638	HOMO SAPIENS	Large-scale analysis of the human transcriptome (HG-U133A)	tissue	adrenal gland	BM-CD71+early erythroid	GPL96
GDS596_tissue_41	GEO	GDS596	-1.91809259075	HOMO SAPIENS	Large-scale analysis of the human transcriptome (HG-U133A)	tissue	ovary	pons	GPL96
E-GEOD-21644_42_4	ArrayExpress	E-GEOD-21644	-3.54387833448	HOMO SAPIENS	FN1 expression is a marker of radioresistance in head and neck squamous cell carcinoma	FactorValue..CELL.LINE.	UTSCC-77	UTSCC-9	A-AFFY-44
E-GEOD-18552_60_3	ArrayExpress	E-GEOD-18552	-6.99143732288	HOMO SAPIENS	CDK inhibitors and flavopiridol profiling on A2780 and MCF7 cells	FactorValue..TREATMENT.	CDk-125	doxorubicin	A-AFFY-44
GDS596_tissue_37	GEO	GDS596	5.00925373621	HOMO SAPIENS	Large-scale analysis of the human transcriptome (HG-U133A)	tissue	lymphoma burkitts raji	ovary	GPL96
GDS181_tissue_7	GEO	GDS181	1.90314101151	HOMO SAPIENS	Large-scale analysis of the human transcriptome (HG-U95A)	tissue	corpus callosum	HUVEC	GPL91
GDS3116_individual_33	GEO	GDS3116	-1.49148858422	HOMO SAPIENS	Letrozole effect on breast cancer tumors	individual	42	50	GPL96
E-GEOD-33874_38_4	ArrayExpress	E-GEOD-33874	-1.57708284827	HOMO SAPIENS	Identification of a Potential Ovarian Cancer Stem Cell Gene Expression Profile from Advanced Stage Papillary Serous Ovarian Cancer	FactorValue..SAMPLE.	4	9	A-AFFY-44
E-TABM-1091_29_2	ArrayExpress	E-TABM-1091	2.55860387956	HOMO SAPIENS	Transcriptiion profiling by array of human ratiometric mixes of high quality RNA from different tissues using different labeling protocols to provide a mechanism for assessing process improvement	Factor.Value..MIX.	liver only	Universal Human Reference RNA	A-AFFY-37
GDS181_tissue_9	GEO	GDS181	-2.44714575457	HOMO SAPIENS	Large-scale analysis of the human transcriptome (HG-U95A)	tissue	DRG	whole brain	GPL91
GDS596_tissue_64	GEO	GDS596	2.92182943593	HOMO SAPIENS	Large-scale analysis of the human transcriptome (HG-U133A)	tissue	testis	trigeminal ganglion	GPL96
GDS181_tissue_7	GEO	GDS181	1.13572639352	HOMO SAPIENS	Large-scale analysis of the human transcriptome (HG-U95A)	tissue	corpus callosum	spleen	GPL91
GDS2106_genotype_variation	GEO	GDS2106	2.08668964564	HOMO SAPIENS	Lymphoblastoid cell lines from various CEPH pedigrees	genotype_variation	CEPH pedigree 1345	CEPH pedigree 1416	GPL201
E-GEOD-35566_40_5	ArrayExpress	E-GEOD-35566	-3.45201759985	HOMO SAPIENS	Expression profiles of a panel of MSS and MSI colon cancer cell lines	FactorValue..CELL.LINE.	LIM2405	RKO	A-AFFY-44
GDS596_tissue_32	GEO	GDS596	4.73317360914	HOMO SAPIENS	Large-scale analysis of the human transcriptome (HG-U133A)	tissue	leukemia promyelocytic hl60	pituitary	GPL96
GDS2819_individual_15	GEO	GDS2819	1.91400768161	HOMO SAPIENS	Leukemic white blood cells and various RNA preparation protocols	individual	patient 22	patient 6	GPL570
E-GEOD-25613_37_3	ArrayExpress	E-GEOD-25613	-3.32647755757	HOMO SAPIENS	A Novel Pro-Survival Function of Cyclin-D1 Underlies Its Oncogenic Role and Potential as a Therapeutic Target in Human and Murine Mantle Cell Lymphoma	FactorValue..CELL.LINE.	IRM2	REC1	A-AFFY-44
GDS968_individual_20	GEO	GDS968	2.97770889868	HOMO SAPIENS	Radiation therapy toxicity association with abnormal transcriptional response to DNA damage	individual	RadC1	SkCa5	GPL8300
GDS596_tissue_15	GEO	GDS596	-4.01759583366	HOMO SAPIENS	Large-scale analysis of the human transcriptome (HG-U133A)	tissue	caudate nucleus	leukemia promyelocytic hl60	GPL96
GDS596_tissue_5	GEO	GDS596	-4.38038260486	HOMO SAPIENS	Large-scale analysis of the human transcriptome (HG-U133A)	tissue	amygdala	leukemia promyelocytic hl60	GPL96
GDS1962_disease.state_2	GEO	GDS1962	-2.08506140672	HOMO SAPIENS	Glioma-derived stem cell factor effect on angiogenesis in the brain	disease.state	glioblastomas	oligodendrogliomas	GPL570
E-GEOD-19902_52_3	ArrayExpress	E-GEOD-19902	-1.14204307393	HOMO SAPIENS	Comparative expression profiles of human embryonic stem cells among different feeders and conditioned media	FactorValue..GROWTH.CONDITIONS.	grown on MEF feeder	grown on T3HDF feeder	A-AFFY-44
GDS596_tissue_43	GEO	GDS596	4.64782489086	HOMO SAPIENS	Large-scale analysis of the human transcriptome (HG-U133A)	tissue	pancreatic islets	trigeminal ganglion	GPL96
GDS596_tissue_15	GEO	GDS596	2.03582833181	HOMO SAPIENS	Large-scale analysis of the human transcriptome (HG-U133A)	tissue	caudate nucleus	placenta	GPL96
GDS3113_tissue_8	GEO	GDS3113	1.3854023688	HOMO SAPIENS	Various normal tissues	tissue	fetal thymus	Universal Human Reference RNA	GPL2986
GDS181_tissue_2	GEO	GDS181	1.21262374378	HOMO SAPIENS	Large-scale analysis of the human transcriptome (HG-U95A)	tissue	amygdala	spleen	GPL91
GDS2819_individual_7	GEO	GDS2819	1.18562224382	HOMO SAPIENS	Leukemic white blood cells and various RNA preparation protocols	individual	patient 15	patient 19	GPL570
GDS596_tissue_40	GEO	GDS596	-2.15826006347	HOMO SAPIENS	Large-scale analysis of the human transcriptome (HG-U133A)	tissue	olfactory bulb	PB-CD4+T cells	GPL96
E-MEXP-441_37_2	ArrayExpress	E-MEXP-441	2.41883545825	HOMO SAPIENS	Transcription profiling of medullary breast cancer vs ductal breast cancer cell lines	Factor.Value..cell.line.	BrCa-MZ01	MB157	A-AFFY-9
GDS3116_individual_20	GEO	GDS3116	2.31074623375	HOMO SAPIENS	Letrozole effect on breast cancer tumors	individual	29	9	GPL96
E-GEOD-8961_30_4	ArrayExpress	E-GEOD-8961	1.30880487533	HOMO SAPIENS	Transcription profiling by array of human bronchiole epithelial cells infected with human metapneumovirus	Factor.Value.time.	48	72	A-AFFY-44
GDS968_individual_9	GEO	GDS968	-2.42730289529	HOMO SAPIENS	Radiation therapy toxicity association with abnormal transcriptional response to DNA damage	individual	NoCa3	SkCa10	GPL8300
GDS3113_tissue_1	GEO	GDS3113	1.67454658792	HOMO SAPIENS	Various normal tissues	tissue	adrenal gland	placenta	GPL2986
GDS596_tissue_16	GEO	GDS596	3.50801826366	HOMO SAPIENS	Large-scale analysis of the human transcriptome (HG-U133A)	tissue	cerebellum	uterus corpus	GPL96
GDS3113_tissue_2	GEO	GDS3113	-1.45545280703	HOMO SAPIENS	Various normal tissues	tissue	bone marrow	colon	GPL2986
GDS1381_individual_4	GEO	GDS1381	-7.43627679186	HOMO SAPIENS	Carboplatin sensitive and resistant ovarian carcinoma	individual	patient 4	patient 5	GPL8300
E-GEOD-29437_46_2	ArrayExpress	E-GEOD-29437	2.64803698483	HOMO SAPIENS	Progesterone inhibits epithelial-to-mesenchymal transition in endometrial cancer	FactorValue..PROGRESSIVE.STATUS.	not specified	progressive (recurrence or metastasis)	A-AFFY-44
GDS596_tissue_26	GEO	GDS596	-4.71225526268	HOMO SAPIENS	Large-scale analysis of the human transcriptome (HG-U133A)	tissue	globus pallidus	lymphoma burkitts daudi	GPL96
GDS181_tissue_15	GEO	GDS181	2.17302183382	HOMO SAPIENS	Large-scale analysis of the human transcriptome (HG-U95A)	tissue	kidney	THY+	GPL91
GDS3116_individual_11	GEO	GDS3116	2.40614789592	HOMO SAPIENS	Letrozole effect on breast cancer tumors	individual	2	38	GPL96
GDS1956_disease.state_5	GEO	GDS1956	-1.80821601521	HOMO SAPIENS	Various muscle diseases (HG-U133A)	disease.state	Duchenne muscular dystrophy	normal	GPL96
GDS181_tissue_14	GEO	GDS181	-2.00379080474	HOMO SAPIENS	Large-scale analysis of the human transcriptome (HG-U95A)	tissue	HUVEC	kidney	GPL91
GDS968_individual_35	GEO	GDS968	-1.70191152377	HOMO SAPIENS	Radiation therapy toxicity association with abnormal transcriptional response to DNA damage	individual	RadS12	SkCa10	GPL8300
GDS596_tissue_59	GEO	GDS596	-3.48694219414	HOMO SAPIENS	Large-scale analysis of the human transcriptome (HG-U133A)	tissue	smooth muscle	temporal lobe	GPL96
E-GEOD-20033_27_1	ArrayExpress	E-GEOD-20033	-1.84586478291	HOMO SAPIENS	Minicircle-derived iPS cells - Affymetrix Data	Factor.Value..CELL.TYPE.	adipose stem cells derived from adult human donor	Human Embryonic Stem Cells	A-AFFY-44
E-GEOD-31652_42_3	ArrayExpress	E-GEOD-31652	-1.45341158579	HOMO SAPIENS	IL-17A is an essential cytokine to sustain pathogenic cell activation and inflammatory gene circuits in psoriasis vulgaris	FactorValue..PATIENT..PATIENT.	1208	1405	A-AFFY-37
E-GEOD-25162_38_1	ArrayExpress	E-GEOD-25162	-7.78697295349	HOMO SAPIENS	Functional analyses of miR-210 involvement in the aggressive phenotype of high grade breast tumors	FactorValue..ESTROGEN.RECEPTOR.STATUS.	ER-negative	ER-positive	A-AFFY-44
GDS596_tissue_16	GEO	GDS596	3.07091143226	HOMO SAPIENS	Large-scale analysis of the human transcriptome (HG-U133A)	tissue	cerebellum	fetal lung	GPL96
GDS2819_individual_26	GEO	GDS2819	-2.44560531181	HOMO SAPIENS	Leukemic white blood cells and various RNA preparation protocols	individual	patient 8	patient 9	GPL570
GDS596_tissue_37	GEO	GDS596	3.24652522454	HOMO SAPIENS	Large-scale analysis of the human transcriptome (HG-U133A)	tissue	lymphoma burkitts raji	PB-CD8+T cells	GPL96
GDS968_individual_19	GEO	GDS968	-1.33886221109	HOMO SAPIENS	Radiation therapy toxicity association with abnormal transcriptional response to DNA damage	individual	Rad4	SkCa4	GPL8300
GDS596_tissue_9	GEO	GDS596	-3.36138275261	HOMO SAPIENS	Large-scale analysis of the human transcriptome (HG-U133A)	tissue	BM-CD33+myeloid	cerebellum peduncles	GPL96
GDS596_tissue_6	GEO	GDS596	-1.39720988831	HOMO SAPIENS	Large-scale analysis of the human transcriptome (HG-U133A)	tissue	appendix	bronchial epithelial cells	GPL96
GDS968_individual_3	GEO	GDS968	-2.02781088749	HOMO SAPIENS	Radiation therapy toxicity association with abnormal transcriptional response to DNA damage	individual	NoCa11	RadS7	GPL8300
E-GEOD-29437_46_1	ArrayExpress	E-GEOD-29437	-3.90125374933	HOMO SAPIENS	Progesterone inhibits epithelial-to-mesenchymal transition in endometrial cancer	FactorValue..PROGRESSIVE.STATUS.	non-progressive (no recurrence or metastasis)	not specified	A-AFFY-44
GDS181_tissue_6	GEO	GDS181	2.71951436743	HOMO SAPIENS	Large-scale analysis of the human transcriptome (HG-U95A)	tissue	cerebellum	prostate	GPL91
GDS596_tissue_16	GEO	GDS596	4.38358661735	HOMO SAPIENS	Large-scale analysis of the human transcriptome (HG-U133A)	tissue	cerebellum	olfactory bulb	GPL96
GDS2819_individual_15	GEO	GDS2819	2.53008141834	HOMO SAPIENS	Leukemic white blood cells and various RNA preparation protocols	individual	patient 22	patient 26	GPL570
GDS596_tissue_32	GEO	GDS596	3.54046464574	HOMO SAPIENS	Large-scale analysis of the human transcriptome (HG-U133A)	tissue	leukemia promyelocytic hl60	whole brain	GPL96
GDS968_individual_32	GEO	GDS968	1.00923740103	HOMO SAPIENS	Radiation therapy toxicity association with abnormal transcriptional response to DNA damage	individual	RadC9	SkCa9	GPL8300
GDS3113_tissue_11	GEO	GDS3113	2.03577146192	HOMO SAPIENS	Various normal tissues	tissue	liver	testis	GPL2986
E-GEOD-35566_40_4	ArrayExpress	E-GEOD-35566	1.15827394982	HOMO SAPIENS	Expression profiles of a panel of MSS and MSI colon cancer cell lines	FactorValue..CELL.LINE.	HT29	RKO	A-AFFY-44
GDS3113_tissue_2	GEO	GDS3113	-2.25810982539	HOMO SAPIENS	Various normal tissues	tissue	bone marrow	skeletal muscle	GPL2986
GDS3113_tissue_9	GEO	GDS3113	1.13444727033	HOMO SAPIENS	Various normal tissues	tissue	heart	uterus	GPL2986
GDS2819_disease.state_5	GEO	GDS2819	-2.15849050314	HOMO SAPIENS	Leukemic white blood cells and various RNA preparation protocols	disease.state	AML with t 11q23, MLL	c-ALL, Pre-B-ALL without t 9,22	GPL570
GDS3113_tissue_3	GEO	GDS3113	1.00214188353	HOMO SAPIENS	Various normal tissues	tissue	brain	spinal cord	GPL2986
GDS3113_tissue_1	GEO	GDS3113	2.2443615746	HOMO SAPIENS	Various normal tissues	tissue	adrenal gland	ovary	GPL2986
GDS596_tissue_31	GEO	GDS596	3.17552673418	HOMO SAPIENS	Large-scale analysis of the human transcriptome (HG-U133A)	tissue	leukemia lymphoblastic molt4	superior cervical ganglion	GPL96
GDS596_tissue_42	GEO	GDS596	3.11577089904	HOMO SAPIENS	Large-scale analysis of the human transcriptome (HG-U133A)	tissue	pancreas	placenta	GPL96
E-GEOD-16461_44_3	ArrayExpress	E-GEOD-16461	1.3895403444	HOMO SAPIENS	Gene expression profile in CD4+ and CD8+ T cells from identical twins discordant for Multiple sclerosis	FactorValue..TWIN.	T	U	A-AFFY-44
GDS2819_individual_11	GEO	GDS2819	1.23894463032	HOMO SAPIENS	Leukemic white blood cells and various RNA preparation protocols	individual	patient 19	patient 27	GPL570
GDS596_tissue_18	GEO	GDS596	-2.74126235962	HOMO SAPIENS	Large-scale analysis of the human transcriptome (HG-U133A)	tissue	ciliary ganglion	tonsil	GPL96
GDS181_tissue_4	GEO	GDS181	4.36603227513	HOMO SAPIENS	Large-scale analysis of the human transcriptome (HG-U95A)	tissue	Burkitt's Raji	DRG	GPL91
E-GEOD-18486_38_1	ArrayExpress	E-GEOD-18486	-1.44232125703	HOMO SAPIENS	CDK inhibitors PHA-848125 and PHA-690509 profiling on A2780	FactorValue..TREATMENT.	CDk-125	CDk-509	A-AFFY-44
GDS2819_individual_14	GEO	GDS2819	3.59815738266	HOMO SAPIENS	Leukemic white blood cells and various RNA preparation protocols	individual	patient 21	patient 8	GPL570
GDS596_tissue_32	GEO	GDS596	5.86118687229	HOMO SAPIENS	Large-scale analysis of the human transcriptome (HG-U133A)	tissue	leukemia promyelocytic hl60	lung	GPL96
GDS968_individual_31	GEO	GDS968	-2.12973742225	HOMO SAPIENS	Radiation therapy toxicity association with abnormal transcriptional response to DNA damage	individual	RadC8	RadS7	GPL8300
GDS181_tissue_4	GEO	GDS181	4.18956081465	HOMO SAPIENS	Large-scale analysis of the human transcriptome (HG-U95A)	tissue	Burkitt's Raji	thyroid	GPL91
GDS2958_cell.type_1	GEO	GDS2958	6.49285163515	HOMO SAPIENS	Tumor suppressor PTEN depletion effect on various cell lines	cell.type	epidermoid carcinoma	non-small cell lung carcinoma	GPL570
GDS2819_individual_6	GEO	GDS2819	2.25949593127	HOMO SAPIENS	Leukemic white blood cells and various RNA preparation protocols	individual	patient 14	patient 6	GPL570
GDS968_individual_41	GEO	GDS968	2.9165564971	HOMO SAPIENS	Radiation therapy toxicity association with abnormal transcriptional response to DNA damage	individual	RadS8	SkCa13	GPL8300
E-GEOD-30768_41_1	ArrayExpress	E-GEOD-30768	1.01741425336	HOMO SAPIENS	Post-therapeutic relapse of psoriasis associated with CD11a blockade is associated with T cells and inflammatory myeloid DCs	FactorValue..GROUP.	FLARE	Week 12	A-AFFY-37
GDS3116_individual_10	GEO	GDS3116	-1.7825115558	HOMO SAPIENS	Letrozole effect on breast cancer tumors	individual	19	50	GPL96
E-GEOD-33167_31_2	ArrayExpress	E-GEOD-33167	1.38893882136	HOMO SAPIENS	Phenotypic Plasticity in Aggressive Triple-Negative Breast Cancer: Human Biology is Recapitulated by a Novel Model System	FactorValue..CELL.LINE.	Human breast cancer-derived cell line HMEC	Human breast cancer-derived cell line MDA-MB-231	A-AFFY-44
GDS596_tissue_19	GEO	GDS596	3.38461358879	HOMO SAPIENS	Large-scale analysis of the human transcriptome (HG-U133A)	tissue	cingulate cortex	thyroid	GPL96
GDS3113_tissue_12	GEO	GDS3113	-2.76430743812	HOMO SAPIENS	Various normal tissues	tissue	lung	salivary gland	GPL2986
GDS596_tissue_37	GEO	GDS596	4.04488755449	HOMO SAPIENS	Large-scale analysis of the human transcriptome (HG-U133A)	tissue	lymphoma burkitts raji	testis interstitial	GPL96
E-GEOD-18552_60_3	ArrayExpress	E-GEOD-18552	-1.89042441088	HOMO SAPIENS	CDK inhibitors and flavopiridol profiling on A2780 and MCF7 cells	FactorValue..TREATMENT.	CDk-125	CDk-509	A-AFFY-44
GDS422_tissue_3	GEO	GDS422	-1.7224389268	HOMO SAPIENS	Normal human tissue expression profiling (HG-U95A)	tissue	heart	liver	GPL8300
GDS596_tissue_37	GEO	GDS596	3.36681461855	HOMO SAPIENS	Large-scale analysis of the human transcriptome (HG-U133A)	tissue	lymphoma burkitts raji	testis seminiferous tubule	GPL96
E-GEOD-29625_66_1	ArrayExpress	E-GEOD-29625	1.42457020754	HOMO SAPIENS	Human embryonic stem cells derived from embryos at different stages of development share similar transcription profiles	FactorValue..CELL.TYPE.	ICM of whole embryo derived hESC line	not specified	A-AFFY-44
E-GEOD-25613_37_1	ArrayExpress	E-GEOD-25613	-1.43214684079	HOMO SAPIENS	A Novel Pro-Survival Function of Cyclin-D1 Underlies Its Oncogenic Role and Potential as a Therapeutic Target in Human and Murine Mantle Cell Lymphoma	FactorValue..CELL.LINE.	G519	IRM2	A-AFFY-44
GDS3499_agent_2	GEO	GDS3499	-1.40266942389	HOMO SAPIENS	TREM-1 activation effect on monocytes in vitro	agent	anti-Trem-1 Ab and LPS	control Ab	GPL570
E-GEOD-24897_32_1	ArrayExpress	E-GEOD-24897	-2.49535439531	HOMO SAPIENS	Expression data from human macrophages treated with Porphyromonas gingivalis and its components	Factor.Value..TREATMENT.	live P. gingivalis 381	saline	A-AFFY-44
GDS181_tissue_10	GEO	GDS181	1.4238775016	HOMO SAPIENS	Large-scale analysis of the human transcriptome (HG-U95A)	tissue	fetal brain	thyroid	GPL91
GDS596_tissue_47	GEO	GDS596	1.86917003484	HOMO SAPIENS	Large-scale analysis of the human transcriptome (HG-U133A)	tissue	PB-CD19+B cells	testis interstitial	GPL96
GDS596_tissue_48	GEO	GDS596	-1.83489402046	HOMO SAPIENS	Large-scale analysis of the human transcriptome (HG-U133A)	tissue	PB-CD4+T cells	thalamus	GPL96
GDS596_tissue_35	GEO	GDS596	-1.73839697417	HOMO SAPIENS	Large-scale analysis of the human transcriptome (HG-U133A)	tissue	lymph node	PB-CD19+B cells	GPL96
GDS596_tissue_32	GEO	GDS596	4.36579845537	HOMO SAPIENS	Large-scale analysis of the human transcriptome (HG-U133A)	tissue	leukemia promyelocytic hl60	salivary gland	GPL96
E-GEOD-17714_29_1	ArrayExpress	E-GEOD-17714	-2.29714667211	HOMO SAPIENS	Transcription profiling by array of human neuroblastoma cell lines after growth in hypoxia	Factor.Value.cell.line.	ACN	SHEP-2	A-AFFY-44
E-GEOD-8167_40_1	ArrayExpress	E-GEOD-8167	-1.3811660264	HOMO SAPIENS	Transcription profiling by array of human gastrointestinal stromal tumors with KIT mutations	Factor.Value.ORGANISM.PART.	small intestine	stomach	A-AFFY-44
GDS596_tissue_38	GEO	GDS596	2.8090466239	HOMO SAPIENS	Large-scale analysis of the human transcriptome (HG-U133A)	tissue	medulla oblongata	thyroid	GPL96
GDS968_individual_4	GEO	GDS968	1.80922751405	HOMO SAPIENS	Radiation therapy toxicity association with abnormal transcriptional response to DNA damage	individual	NoCa12	SkCa9	GPL8300
GDS596_tissue_32	GEO	GDS596	6.72751682853	HOMO SAPIENS	Large-scale analysis of the human transcriptome (HG-U133A)	tissue	leukemia promyelocytic hl60	olfactory bulb	GPL96
GDS968_individual_4	GEO	GDS968	1.71617912653	HOMO SAPIENS	Radiation therapy toxicity association with abnormal transcriptional response to DNA damage	individual	NoCa12	NoCa3	GPL8300
GDS596_tissue_8	GEO	GDS596	4.33453017771	HOMO SAPIENS	Large-scale analysis of the human transcriptome (HG-U133A)	tissue	BM-CD105+ endothelial	fetal thyroid	GPL96
GDS596_tissue_6	GEO	GDS596	-3.75514019022	HOMO SAPIENS	Large-scale analysis of the human transcriptome (HG-U133A)	tissue	appendix	BM-CD105+ endothelial	GPL96
GDS3113_tissue_30	GEO	GDS3113	1.06984845613	HOMO SAPIENS	Various normal tissues	tissue	trachea	uterus	GPL2986
E-GEOD-28796_41_6	ArrayExpress	E-GEOD-28796	-2.88494534838	HOMO SAPIENS	Gene expression profiles of pretreatment biopsies from dose-dense-docetaxel-treated breast cancers	FactorValue..SAMPLE.	6	9	A-AFFY-44
GDS1381_individual_3	GEO	GDS1381	-7.81141265516	HOMO SAPIENS	Carboplatin sensitive and resistant ovarian carcinoma	individual	patient 3	patient 5	GPL8300
GDS596_tissue_69	GEO	GDS596	4.89199197002	HOMO SAPIENS	Large-scale analysis of the human transcriptome (HG-U133A)	tissue	thalamus	trigeminal ganglion	GPL96
GDS596_tissue_16	GEO	GDS596	3.02734838403	HOMO SAPIENS	Large-scale analysis of the human transcriptome (HG-U133A)	tissue	cerebellum	whole blood	GPL96
E-GEOD-19352_37_3	ArrayExpress	E-GEOD-19352	2.02059851489	HOMO SAPIENS	Activation of phosphatidylcholine-cycle enzymes in human epithelial ovarian cancer cells	FactorValue..HISTOTYPE.	not specified	serous	A-AFFY-44
GDS988_cell.line_1	GEO	GDS988	-8.95303875766	HOMO SAPIENS	Kaposi's sarcoma-associated herpesvirus LANA overexpression in B lymphoid cells: time course	cell.line	293	BJAB	GPL8300
GDS596_tissue_24	GEO	GDS596	-4.48594166382	HOMO SAPIENS	Large-scale analysis of the human transcriptome (HG-U133A)	tissue	fetal lung	lymphoma burkitts raji	GPL96
GDS968_individual_6	GEO	GDS968	-2.42442860585	HOMO SAPIENS	Radiation therapy toxicity association with abnormal transcriptional response to DNA damage	individual	NoCa14	RadS7	GPL8300
GDS181_tissue_16	GEO	GDS181	3.19331771609	HOMO SAPIENS	Large-scale analysis of the human transcriptome (HG-U95A)	tissue	liver	THY+	GPL91
E-GEOD-37645_31_1	ArrayExpress	E-GEOD-37645	-1.62654714534	HOMO SAPIENS	The gamma secretase inhibitor MRK-003 attenuates pancreatic cancer growth in preclinical models	FactorValue..DONOR.CELL.LINE.	JH033	Panc253	A-AFFY-44
GDS596_tissue_5	GEO	GDS596	-1.27576510559	HOMO SAPIENS	Large-scale analysis of the human transcriptome (HG-U133A)	tissue	amygdala	PB-CD19+B cells	GPL96
GDS968_individual_13	GEO	GDS968	1.35614468154	HOMO SAPIENS	Radiation therapy toxicity association with abnormal transcriptional response to DNA damage	individual	NoCa7	NoCa9	GPL8300
GDS596_tissue_24	GEO	GDS596	-1.90526745958	HOMO SAPIENS	Large-scale analysis of the human transcriptome (HG-U133A)	tissue	fetal lung	skeletal muscle	GPL96
GDS596_tissue_4	GEO	GDS596	-3.31363854713	HOMO SAPIENS	Large-scale analysis of the human transcriptome (HG-U133A)	tissue	adrenal gland	lymphoma burkitts raji	GPL96
GDS3113_tissue_17	GEO	GDS3113	-1.16680567061	HOMO SAPIENS	Various normal tissues	tissue	placenta	tonsil	GPL2986
GDS968_individual_41	GEO	GDS968	2.58014568957	HOMO SAPIENS	Radiation therapy toxicity association with abnormal transcriptional response to DNA damage	individual	RadS8	SkCa1	GPL8300
E-MEXP-858_46_1	ArrayExpress	E-MEXP-858	-1.06875562202	HOMO SAPIENS	Transcription profiling time series of human mesenchymal stem cells after induction of differentiation	Factor.Value..time.after.induction.	0	7	A-AFFY-44
GDS968_individual_48	GEO	GDS968	1.35869264433	HOMO SAPIENS	Radiation therapy toxicity association with abnormal transcriptional response to DNA damage	individual	SkCa14	SkCa9	GPL8300
GDS181_tissue_13	GEO	GDS181	3.85591524579	HOMO SAPIENS	Large-scale analysis of the human transcriptome (HG-U95A)	tissue	HL60	placenta	GPL91
GDS596_tissue_47	GEO	GDS596	1.62855610987	HOMO SAPIENS	Large-scale analysis of the human transcriptome (HG-U133A)	tissue	PB-CD19+B cells	pituitary	GPL96
GDS596_tissue_6	GEO	GDS596	-3.23206362812	HOMO SAPIENS	Large-scale analysis of the human transcriptome (HG-U133A)	tissue	appendix	cerebellum	GPL96
E-GEOD-31545_38_2	ArrayExpress	E-GEOD-31545	-2.75549261413	HOMO SAPIENS	Stem-like glioma-propagating cells contribute to molecular heterogeneity and survival outcome in oligodendroglial tumors	FactorValue..AGE.	53	63	A-AFFY-44
GDS181_tissue_19	GEO	GDS181	1.23395725054	HOMO SAPIENS	Large-scale analysis of the human transcriptome (HG-U95A)	tissue	myelogenous k562	OVR278S	GPL91
GDS968_individual_10	GEO	GDS968	-1.49417282334	HOMO SAPIENS	Radiation therapy toxicity association with abnormal transcriptional response to DNA damage	individual	NoCa4	SkCa6	GPL8300
GDS181_tissue_21	GEO	GDS181	-2.73945742318	HOMO SAPIENS	Large-scale analysis of the human transcriptome (HG-U95A)	tissue	OVR278S	whole brain	GPL91
E-GEOD-30516_31_1	ArrayExpress	E-GEOD-30516	-3.69927254739	HOMO SAPIENS	Dynamic re-wiring of apoptotic signaling networks enhances tumor cell killing by DNA damage	FactorValue..CELL.LINE.	BT20	MCF	A-AFFY-44
GDS596_tissue_62	GEO	GDS596	-2.66852906761	HOMO SAPIENS	Large-scale analysis of the human transcriptome (HG-U133A)	tissue	superior cervical ganglion	testis	GPL96
GDS596_tissue_12	GEO	GDS596	-1.86686070908	HOMO SAPIENS	Large-scale analysis of the human transcriptome (HG-U133A)	tissue	bone marrow	medulla oblongata	GPL96
E-GEOD-31782_35_2	ArrayExpress	E-GEOD-31782	-4.60042488616	HOMO SAPIENS	Knock-down and Over-expression of JMJD6 in MCF-7 and/or MDA-MB231	FactorValue..JMJD6.EXPRESSION.	Control (scrambled siRNA)	Over-expressed	A-AFFY-44
E-MEXP-3111_38_1	ArrayExpress	E-MEXP-3111	5.88075759255	HOMO SAPIENS	Interactome of Human Embryo Implantation: Identification of Gene Expression Pathways, Regulation, and Integrated Regulatory Networks.	Factor.Value.Phase.		proliferative	A-AFFY-44
GDS181_tissue_5	GEO	GDS181	1.84204097309	HOMO SAPIENS	Large-scale analysis of the human transcriptome (HG-U95A)	tissue	caudate nucleus	DRG	GPL91
E-GEOD-30220_36_1	ArrayExpress	E-GEOD-30220	3.76305415862	HOMO SAPIENS	Global gene-expression profiles analysis of iPSCs	FactorValue..DERIVATION.	a Chinese female blastocyst	beta-thalassemia patient	A-AFFY-44
GDS596_tissue_32	GEO	GDS596	4.06671784875	HOMO SAPIENS	Large-scale analysis of the human transcriptome (HG-U133A)	tissue	leukemia promyelocytic hl60	prefrontal cortex	GPL96
GDS596_tissue_2	GEO	GDS596	-2.76317088803	HOMO SAPIENS	Large-scale analysis of the human transcriptome (HG-U133A)	tissue	adipocyte	caudate nucleus	GPL96
GDS596_tissue_6	GEO	GDS596	-1.37846622719	HOMO SAPIENS	Large-scale analysis of the human transcriptome (HG-U133A)	tissue	appendix	leukemia lymphoblastic molt4	GPL96
GDS968_individual_32	GEO	GDS968	-1.32698229339	HOMO SAPIENS	Radiation therapy toxicity association with abnormal transcriptional response to DNA damage	individual	RadC9	SkCa4	GPL8300
GDS968_individual_9	GEO	GDS968	-1.2656442568	HOMO SAPIENS	Radiation therapy toxicity association with abnormal transcriptional response to DNA damage	individual	NoCa3	SkCa14	GPL8300
GDS3113_tissue_8	GEO	GDS3113	1.66738137946	HOMO SAPIENS	Various normal tissues	tissue	fetal thymus	uterus	GPL2986
E-TABM-1091_32_3	ArrayExpress	E-TABM-1091	-1.30695116335	HOMO SAPIENS	Transcriptiion profiling by array of human ratiometric mixes of high quality RNA from different tissues using different labeling protocols to provide a mechanism for assessing process improvement	Factor.Value..BATCH.	Batch3	Batch5	A-AFFY-37
GDS596_tissue_5	GEO	GDS596	-2.55952895578	HOMO SAPIENS	Large-scale analysis of the human transcriptome (HG-U133A)	tissue	amygdala	BM-CD105+ endothelial	GPL96
GDS968_individual_20	GEO	GDS968	4.36022016644	HOMO SAPIENS	Radiation therapy toxicity association with abnormal transcriptional response to DNA damage	individual	RadC1	SkCa3	GPL8300
GDS3113_tissue_5	GEO	GDS3113	2.13127068747	HOMO SAPIENS	Various normal tissues	tissue	fetal brain	lung	GPL2986
GDS3606_individual_3	GEO	GDS3606	-1.44420065353	HOMO SAPIENS	Myeloid leukemia cell response to thrombopoietin receptor agonist SB-559457 in vitro	individual	patient 3	patient 5	GPL571
GDS596_tissue_26	GEO	GDS596	2.3065586994	HOMO SAPIENS	Large-scale analysis of the human transcriptome (HG-U133A)	tissue	globus pallidus	lung	GPL96
GDS596_tissue_34	GEO	GDS596	-2.22125869791	HOMO SAPIENS	Large-scale analysis of the human transcriptome (HG-U133A)	tissue	lung	PB-CD56+NK cells	GPL96
E-GEOD-23583_50_2	ArrayExpress	E-GEOD-23583	-3.66326876991	HOMO SAPIENS	Highly efficient reprogramming to pluripotency and directed differentiation using synthetic mRNA	FactorValue..CELL.TYPE.	dH1F fibroblast	iPS cells derived from dH1F fibroblast	A-AFFY-44
GDS596_tissue_19	GEO	GDS596	2.95280896701	HOMO SAPIENS	Large-scale analysis of the human transcriptome (HG-U133A)	tissue	cingulate cortex	whole blood	GPL96
GDS181_tissue_35	GEO	GDS181	-1.79071744176	HOMO SAPIENS	Large-scale analysis of the human transcriptome (HG-U95A)	tissue	thymus	whole brain	GPL91
GDS596_tissue_11	GEO	GDS596	2.4347519527	HOMO SAPIENS	Large-scale analysis of the human transcriptome (HG-U133A)	tissue	BM-CD71+early erythroid	medulla oblongata	GPL96
GDS968_individual_11	GEO	GDS968	1.03314641212	HOMO SAPIENS	Radiation therapy toxicity association with abnormal transcriptional response to DNA damage	individual	NoCa5	SkCa8	GPL8300
E-GEOD-22919_44_1	ArrayExpress	E-GEOD-22919	1.34276550472	HOMO SAPIENS	Transcriptional changes in IL-2, IL-12 and IL-18 stimulated human natural killer cells	FactorValue..PROTOCOL.	control	treated with cytokines IL-2, IL-12 and IL-18	A-AFFY-44
GDS596_tissue_25	GEO	GDS596	-2.64580964293	HOMO SAPIENS	Large-scale analysis of the human transcriptome (HG-U133A)	tissue	fetal thyroid	skeletal muscle	GPL96
GDS181_tissue_38	GEO	GDS181	-2.1775095344	HOMO SAPIENS	Large-scale analysis of the human transcriptome (HG-U95A)	tissue	uterus	whole brain	GPL91
GDS596_tissue_12	GEO	GDS596	-2.51696709098	HOMO SAPIENS	Large-scale analysis of the human transcriptome (HG-U133A)	tissue	bone marrow	cerebellum	GPL96
GDS2520_individual_12	GEO	GDS2520	1.35746651402	HOMO SAPIENS	Head and neck squamous cell carcinoma	individual	patient 2	patient 22	GPL8300
GDS968_individual_5	GEO	GDS968	-2.68914628309	HOMO SAPIENS	Radiation therapy toxicity association with abnormal transcriptional response to DNA damage	individual	NoCa13	RadS7	GPL8300
GDS611_disease.state_1	GEO	GDS611	-1.39683027118	HOMO SAPIENS	Duchenne muscular dystrophy (II) (HG-U95D)	disease.state	Duchenne muscular dystrophy	normal	GPL94
E-GEOD-24460_38_1	ArrayExpress	E-GEOD-24460	7.63185871497	HOMO SAPIENS	Prolonged Drug Selection of Breast Cancer Cells and Enrichment of Cancer Stem Cell Characteristics.	FactorValue..CELL.LINE.	MCF7	MCF7-ADR	A-AFFY-37
GDS3116_individual_19	GEO	GDS3116	-2.2556831939	HOMO SAPIENS	Letrozole effect on breast cancer tumors	individual	28	49	GPL96
E-GEOD-37645_31_1	ArrayExpress	E-GEOD-37645	-2.47446538805	HOMO SAPIENS	The gamma secretase inhibitor MRK-003 attenuates pancreatic cancer growth in preclinical models	FactorValue..DONOR.CELL.LINE.	JH033	Panc291	A-AFFY-44
GDS1423_disease.state_1	GEO	GDS1423	-1.21758926204	HOMO SAPIENS	Lunasin effect on prostate epithelial cells	disease.state	cancer	normal	GPL96
GDS3516_disease.state_1	GEO	GDS3516	-1.3349917723	HOMO SAPIENS	Nodular lymphocyte-predominant Hodgkin lymphoma: lymphocytic and histiocytic cells	disease.state	Burkitt lymphoma	normal centrocytes	GPL570
E-GEOD-23583_50_2	ArrayExpress	E-GEOD-23583	-2.48677237254	HOMO SAPIENS	Highly efficient reprogramming to pluripotency and directed differentiation using synthetic mRNA	FactorValue..CELL.TYPE.	dH1F fibroblast	not specified	A-AFFY-44
E-GEOD-28796_41_4	ArrayExpress	E-GEOD-28796	1.22493295828	HOMO SAPIENS	Gene expression profiles of pretreatment biopsies from dose-dense-docetaxel-treated breast cancers	FactorValue..SAMPLE.	4	10	A-AFFY-44
GDS596_tissue_34	GEO	GDS596	-4.93228689266	HOMO SAPIENS	Large-scale analysis of the human transcriptome (HG-U133A)	tissue	lung	lymphoma burkitts raji	GPL96
GDS3113_tissue_4	GEO	GDS3113	2.5779190559	HOMO SAPIENS	Various normal tissues	tissue	colon	retina	GPL2986
E-GEOD-17714_29_2	ArrayExpress	E-GEOD-17714	1.66953663412	HOMO SAPIENS	Transcription profiling by array of human neuroblastoma cell lines after growth in hypoxia	Factor.Value.cell.line.	GI-LI-N	SHEP-2	A-AFFY-44
E-TABM-740_29_5	ArrayExpress	E-TABM-740	1.33653184486	HOMO SAPIENS	Transcription profiling of PBMCs from slightly obese human males given diclofenac or a placebo to study modulation of inflammation	Factor.Value..Individual.	Subject 14	Subject 4	A-AFFY-44
GDS596_tissue_7	GEO	GDS596	-2.86166051608	HOMO SAPIENS	Large-scale analysis of the human transcriptome (HG-U133A)	tissue	atrioventricular node	tonsil	GPL96
E-GEOD-30122_44_1	ArrayExpress	E-GEOD-30122	-2.30006224755	HOMO SAPIENS	Transcriptome Analysis of Human Diabetic Kidney Disease	FactorValue..TISSUE.SUBREGION.	glomerulus	tubules	A-AFFY-37
GDS3113_tissue_19	GEO	GDS3113	-3.38057607426	HOMO SAPIENS	Various normal tissues	tissue	retina	skeletal muscle	GPL2986
GDS596_tissue_2	GEO	GDS596	-3.21752063364	HOMO SAPIENS	Large-scale analysis of the human transcriptome (HG-U133A)	tissue	adipocyte	hypothalamus	GPL96
E-GEOD-28796_41_6	ArrayExpress	E-GEOD-28796	-1.60488135468	HOMO SAPIENS	Gene expression profiles of pretreatment biopsies from dose-dense-docetaxel-treated breast cancers	FactorValue..SAMPLE.	6	8	A-AFFY-44
GDS3113_tissue_19	GEO	GDS3113	-3.26262617834	HOMO SAPIENS	Various normal tissues	tissue	retina	salivary gland	GPL2986
GDS3113_tissue_21	GEO	GDS3113	1.98708402841	HOMO SAPIENS	Various normal tissues	tissue	skeletal muscle	spleen	GPL2986
E-GEOD-25155_28_2	ArrayExpress	E-GEOD-25155	-5.9599484917	HOMO SAPIENS	Transcription profiling by array of human kidney and gastrointestinal epithelial cells after treatment with Helicobacter pylori lipopolysaccharide	Factor.Value.cell.line.	HEK-TLR2	MKN45	A-AFFY-44
GDS3113_tissue_5	GEO	GDS3113	1.23609738184	HOMO SAPIENS	Various normal tissues	tissue	fetal brain	spleen	GPL2986
GDS3113_tissue_26	GEO	GDS3113	1.13749290903	HOMO SAPIENS	Various normal tissues	tissue	testis	thyroid	GPL2986
GDS596_tissue_47	GEO	GDS596	2.69846571771	HOMO SAPIENS	Large-scale analysis of the human transcriptome (HG-U133A)	tissue	PB-CD19+B cells	thyroid	GPL96
GDS596_tissue_31	GEO	GDS596	2.22589337163	HOMO SAPIENS	Large-scale analysis of the human transcriptome (HG-U133A)	tissue	leukemia lymphoblastic molt4	smooth muscle	GPL96
GDS968_individual_27	GEO	GDS968	-2.85947690606	HOMO SAPIENS	Radiation therapy toxicity association with abnormal transcriptional response to DNA damage	individual	RadC4	RadS8	GPL8300
GDS3592_disease.state_1	GEO	GDS3592	-2.77820637695	HOMO SAPIENS	Ovarian normal surface epithelia and ovarian cancer epithelial cells	disease.state	normal	ovarian adenocarcinoma	GPL570
GDS1973_cell.type_3	GEO	GDS1973	2.30208428781	HOMO SAPIENS	Various prostate cell types	cell.type	luminal secretory	stromal fibromuscular	GPL570
GDS596_tissue_15	GEO	GDS596	1.65736377419	HOMO SAPIENS	Large-scale analysis of the human transcriptome (HG-U133A)	tissue	caudate nucleus	PB-CD14+monocytes	GPL96
GDS596_tissue_32	GEO	GDS596	3.63992817438	HOMO SAPIENS	Large-scale analysis of the human transcriptome (HG-U133A)	tissue	leukemia promyelocytic hl60	PB-CD56+NK cells	GPL96
GDS596_tissue_11	GEO	GDS596	3.38896564095	HOMO SAPIENS	Large-scale analysis of the human transcriptome (HG-U133A)	tissue	BM-CD71+early erythroid	leukemia chronic myelogenous K562	GPL96
E-GEOD-27973_41_2	ArrayExpress	E-GEOD-27973	5.2141113594	HOMO SAPIENS	Human airway epithelial responses to rhinovirus infection and cigarette smoke extract alone and in combination	FactorValue..DONOR.	2	4	A-AFFY-44
GDS968_individual_20	GEO	GDS968	3.75831961148	HOMO SAPIENS	Radiation therapy toxicity association with abnormal transcriptional response to DNA damage	individual	RadC1	RadC9	GPL8300
GDS181_tissue_1	GEO	GDS181	1.1759215963	HOMO SAPIENS	Large-scale analysis of the human transcriptome (HG-U95A)	tissue	adrenal gland	HUVEC	GPL91
GDS596_tissue_8	GEO	GDS596	5.80550106553	HOMO SAPIENS	Large-scale analysis of the human transcriptome (HG-U133A)	tissue	BM-CD105+ endothelial	trigeminal ganglion	GPL96
GDS181_tissue_16	GEO	GDS181	1.39180565798	HOMO SAPIENS	Large-scale analysis of the human transcriptome (HG-U95A)	tissue	liver	prostate cancer	GPL91
GDS596_tissue_17	GEO	GDS596	3.17078865758	HOMO SAPIENS	Large-scale analysis of the human transcriptome (HG-U133A)	tissue	cerebellum peduncles	PB-CD14+monocytes	GPL96
GDS3113_tissue_9	GEO	GDS3113	-1.55781695655	HOMO SAPIENS	Various normal tissues	tissue	heart	skeletal muscle	GPL2986
E-GEOD-16249_46_1	ArrayExpress	E-GEOD-16249	-1.3971980782	HOMO SAPIENS	siRNA-mediated knockdown of MITF and PAX3 in metastatic melanoma cell lines	FactorValue..TUMOUR.SITE.	neck nodule	small intestine	A-AFFY-44
GDS3113_tissue_27	GEO	GDS3113	1.19926538848	HOMO SAPIENS	Various normal tissues	tissue	thymus	thyroid	GPL2986
E-GEOD-19352_34_5	ArrayExpress	E-GEOD-19352	-2.78335274484	HOMO SAPIENS	Activation of phosphatidylcholine-cycle enzymes in human epithelial ovarian cancer cells	FactorValue..AGE.AT.DIAGNOSIS.	41	not specified	A-AFFY-44
GDS596_tissue_9	GEO	GDS596	-4.93665372325	HOMO SAPIENS	Large-scale analysis of the human transcriptome (HG-U133A)	tissue	BM-CD33+myeloid	lymphoma burkitts raji	GPL96
GDS596_tissue_33	GEO	GDS596	3.38147669601	HOMO SAPIENS	Large-scale analysis of the human transcriptome (HG-U133A)	tissue	liver	ovary	GPL96
GDS596_tissue_55	GEO	GDS596	2.90933540013	HOMO SAPIENS	Large-scale analysis of the human transcriptome (HG-U133A)	tissue	prostate	superior cervical ganglion	GPL96
GDS3113_tissue_4	GEO	GDS3113	1.01887132594	HOMO SAPIENS	Various normal tissues	tissue	colon	fetal kidney	GPL2986
GDS3113_tissue_22	GEO	GDS3113	-1.35284744199	HOMO SAPIENS	Various normal tissues	tissue	skin	testis	GPL2986
GDS3113_tissue_12	GEO	GDS3113	-1.50684117201	HOMO SAPIENS	Various normal tissues	tissue	lung	thymus	GPL2986
GDS596_tissue_17	GEO	GDS596	3.91925003347	HOMO SAPIENS	Large-scale analysis of the human transcriptome (HG-U133A)	tissue	cerebellum peduncles	smooth muscle	GPL96
GDS596_tissue_11	GEO	GDS596	3.13700068696	HOMO SAPIENS	Large-scale analysis of the human transcriptome (HG-U133A)	tissue	BM-CD71+early erythroid	parietal lobe	GPL96
GDS596_tissue_36	GEO	GDS596	6.31323770006	HOMO SAPIENS	Large-scale analysis of the human transcriptome (HG-U133A)	tissue	lymphoma burkitts daudi	tongue	GPL96
GDS181_tissue_13	GEO	GDS181	3.78086389751	HOMO SAPIENS	Large-scale analysis of the human transcriptome (HG-U95A)	tissue	HL60	lung	GPL91
E-GEOD-7835_29_3	ArrayExpress	E-GEOD-7835	1.13713399682	HOMO SAPIENS	Transcription profiling by array of human glioblastoma cells after stimulation with deferoxamine and treatment with polyamide 1, echinomycin, or HIF-1a siRNA	Factor.Value.compound.	HIF-1a siRNA	none	A-AFFY-44
GDS596_tissue_2	GEO	GDS596	-2.6019827707	HOMO SAPIENS	Large-scale analysis of the human transcriptome (HG-U133A)	tissue	adipocyte	bronchial epithelial cells	GPL96
GDS596_tissue_52	GEO	GDS596	-2.91146483845	HOMO SAPIENS	Large-scale analysis of the human transcriptome (HG-U133A)	tissue	placenta	subthalamic nucleus	GPL96
GDS181_tissue_9	GEO	GDS181	-1.19180599954	HOMO SAPIENS	Large-scale analysis of the human transcriptome (HG-U95A)	tissue	DRG	prostate	GPL91
GDS596_tissue_47	GEO	GDS596	4.26843684702	HOMO SAPIENS	Large-scale analysis of the human transcriptome (HG-U133A)	tissue	PB-CD19+B cells	superior cervical ganglion	GPL96
GDS181_tissue_4	GEO	GDS181	3.22273881243	HOMO SAPIENS	Large-scale analysis of the human transcriptome (HG-U95A)	tissue	Burkitt's Raji	testis	GPL91
GDS3113_tissue_15	GEO	GDS3113	1.99106445231	HOMO SAPIENS	Various normal tissues	tissue	pancreas	trachea	GPL2986
GDS596_tissue_54	GEO	GDS596	2.35670313499	HOMO SAPIENS	Large-scale analysis of the human transcriptome (HG-U133A)	tissue	prefrontal cortex	smooth muscle	GPL96
GDS422_tissue_5	GEO	GDS422	2.14737499318	HOMO SAPIENS	Normal human tissue expression profiling (HG-U95A)	tissue	liver	spleen	GPL8300
E-TABM-1091_29_5	ArrayExpress	E-TABM-1091	1.24499677479	HOMO SAPIENS	Transcriptiion profiling by array of human ratiometric mixes of high quality RNA from different tissues using different labeling protocols to provide a mechanism for assessing process improvement	Factor.Value..MIX.	skeletal muscle only	Universal Human Reference RNA	A-AFFY-37
GDS3113_tissue_12	GEO	GDS3113	-1.49546058387	HOMO SAPIENS	Various normal tissues	tissue	lung	peripheral blood lymphocyte	GPL2986
GDS968_individual_8	GEO	GDS968	1.20788564606	HOMO SAPIENS	Radiation therapy toxicity association with abnormal transcriptional response to DNA damage	individual	NoCa2	Rad4	GPL8300
GDS596_tissue_21	GEO	GDS596	-4.19072584545	HOMO SAPIENS	Large-scale analysis of the human transcriptome (HG-U133A)	tissue	dorsal root ganglion	whole brain	GPL96
GDS596_tissue_59	GEO	GDS596	-1.85691770194	HOMO SAPIENS	Large-scale analysis of the human transcriptome (HG-U133A)	tissue	smooth muscle	thymus	GPL96
GDS596_tissue_5	GEO	GDS596	3.09563700438	HOMO SAPIENS	Large-scale analysis of the human transcriptome (HG-U133A)	tissue	amygdala	atrioventricular node	GPL96
GDS596_tissue_50	GEO	GDS596	1.31742071878	HOMO SAPIENS	Large-scale analysis of the human transcriptome (HG-U133A)	tissue	PB-CD8+T cells	trachea	GPL96
GDS968_individual_18	GEO	GDS968	-1.7632040901	HOMO SAPIENS	Radiation therapy toxicity association with abnormal transcriptional response to DNA damage	individual	Rad3	RadC5	GPL8300
GDS686_cell.line_3	GEO	GDS686	1.63494606269	HOMO SAPIENS	Store-operated calcium entry in HEK-293 cells	cell.line	H24	HEK-293	GPL96
GDS181_tissue_1	GEO	GDS181	1.34515262538	HOMO SAPIENS	Large-scale analysis of the human transcriptome (HG-U95A)	tissue	adrenal gland	THY+	GPL91
E-GEOD-29614_47_3	ArrayExpress	E-GEOD-29614	1.76526972299	HOMO SAPIENS	Time Course of Young Adults Vaccinated with Influenza TIV Vaccine during 2007/08 Flu Season	FactorValue..SUBJECT.ID.	18	23	A-AFFY-44
GDS596_tissue_16	GEO	GDS596	3.51725666111	HOMO SAPIENS	Large-scale analysis of the human transcriptome (HG-U133A)	tissue	cerebellum	lung	GPL96
GDS596_tissue_9	GEO	GDS596	-1.50848205952	HOMO SAPIENS	Large-scale analysis of the human transcriptome (HG-U133A)	tissue	BM-CD33+myeloid	occipital lobe	GPL96
E-MEXP-2759_29_1	ArrayExpress	E-MEXP-2759	-1.63913453075	HOMO SAPIENS	RNAi profiling by array of human Ewings carcinoma cells to down regulate EWS-FLI1	Factor.Value..RNAi.	FLI1 siRNA	transfection reagentswithout any siRNAs	A-AFFY-44
GDS596_tissue_63	GEO	GDS596	2.43479980561	HOMO SAPIENS	Large-scale analysis of the human transcriptome (HG-U133A)	tissue	temporal lobe	whole blood	GPL96
GDS913_individual_8	GEO	GDS913	1.95720352834	HOMO SAPIENS	DNA damage from ultraviolet and ionizing radiation effect on peripheral blood lymphocytes	individual	NoCa2	NoCa4	GPL8300
GDS596_tissue_4	GEO	GDS596	-5.40016561655	HOMO SAPIENS	Large-scale analysis of the human transcriptome (HG-U133A)	tissue	adrenal gland	lymphoma burkitts daudi	GPL96
GDS968_individual_1	GEO	GDS968	-4.06747203944	HOMO SAPIENS	Radiation therapy toxicity association with abnormal transcriptional response to DNA damage	individual	NoCa1	RadC1	GPL8300
GDS181_tissue_4	GEO	GDS181	1.37416111441	HOMO SAPIENS	Large-scale analysis of the human transcriptome (HG-U95A)	tissue	Burkitt's Raji	thalamus	GPL91
E-MEXP-1103_31_1	ArrayExpress	E-MEXP-1103	-1.95032784593	HOMO SAPIENS	Transcription profiling of normal human monocytes in response to Aspergillus fumigatus	Factor.Value..GrowthCondition.	10 ng/ml LPS in media	media only	A-AFFY-44
GDS2819_disease.state_3	GEO	GDS2819	1.68881887471	HOMO SAPIENS	Leukemic white blood cells and various RNA preparation protocols	disease.state	ALL with t 12, 21	c-ALL, Pre-B-ALL with t 9,22	GPL570
GDS596_tissue_7	GEO	GDS596	-3.52776932791	HOMO SAPIENS	Large-scale analysis of the human transcriptome (HG-U133A)	tissue	atrioventricular node	leukemia chronic myelogenous K562	GPL96
GDS968_individual_41	GEO	GDS968	3.11067555131	HOMO SAPIENS	Radiation therapy toxicity association with abnormal transcriptional response to DNA damage	individual	RadS8	SkCa2	GPL8300
GDS181_tissue_4	GEO	GDS181	1.45169180507	HOMO SAPIENS	Large-scale analysis of the human transcriptome (HG-U95A)	tissue	Burkitt's Raji	liver	GPL91
GDS596_tissue_32	GEO	GDS596	3.50957418386	HOMO SAPIENS	Large-scale analysis of the human transcriptome (HG-U133A)	tissue	leukemia promyelocytic hl60	skeletal muscle	GPL96
E-GEOD-31652_42_3	ArrayExpress	E-GEOD-31652	-1.3048059493	HOMO SAPIENS	IL-17A is an essential cytokine to sustain pathogenic cell activation and inflammatory gene circuits in psoriasis vulgaris	FactorValue..PATIENT..PATIENT.	1208	1503	A-AFFY-37
GDS968_individual_33	GEO	GDS968	1.62103077515	HOMO SAPIENS	Radiation therapy toxicity association with abnormal transcriptional response to DNA damage	individual	RadS10	SkCa2	GPL8300
GDS3116_individual_20	GEO	GDS3116	2.38522018665	HOMO SAPIENS	Letrozole effect on breast cancer tumors	individual	29	39	GPL96
GDS968_individual_8	GEO	GDS968	1.42618496442	HOMO SAPIENS	Radiation therapy toxicity association with abnormal transcriptional response to DNA damage	individual	NoCa2	SkCa12	GPL8300
GDS181_tissue_19	GEO	GDS181	-1.50550017263	HOMO SAPIENS	Large-scale analysis of the human transcriptome (HG-U95A)	tissue	myelogenous k562	whole brain	GPL91
GDS596_tissue_36	GEO	GDS596	6.00121124898	HOMO SAPIENS	Large-scale analysis of the human transcriptome (HG-U133A)	tissue	lymphoma burkitts daudi	testis germ cell	GPL96
E-GEOD-25162_39_1	ArrayExpress	E-GEOD-25162	7.68846410503	HOMO SAPIENS	Functional analyses of miR-210 involvement in the aggressive phenotype of high grade breast tumors	FactorValue..GENOTYPE.VARIATION.	control (for miR-210 overexpression)	control (for miR-210 repression)	A-AFFY-44
GDS2819_individual_7	GEO	GDS2819	1.6935696155	HOMO SAPIENS	Leukemic white blood cells and various RNA preparation protocols	individual	patient 15	patient 25	GPL570
GDS596_tissue_11	GEO	GDS596	5.29266383446	HOMO SAPIENS	Large-scale analysis of the human transcriptome (HG-U133A)	tissue	BM-CD71+early erythroid	uterus corpus	GPL96
GDS1439_disease.state_2	GEO	GDS1439	1.06741897192	HOMO SAPIENS	Prostate cancer progression	disease.state	metastatic	primary	GPL570
E-GEOD-27291_39_1	ArrayExpress	E-GEOD-27291	1.25098325753	HOMO SAPIENS	Expression data from human TCRVg9-positive gamma delta T lymphocytes	FactorValue..SAMPLE.TYPE.	peripheral blood lymphocytes isolated and activated in vitro for 6 hrs	peripheral blood lymphocytes isolated and activated in vitro for 7 days	A-AFFY-44
GDS1956_disease.state_5	GEO	GDS1956	-1.44658916162	HOMO SAPIENS	Various muscle diseases (HG-U133A)	disease.state	Duchenne muscular dystrophy	spastic paraplegia	GPL96
GDS596_tissue_24	GEO	GDS596	-1.77491346907	HOMO SAPIENS	Large-scale analysis of the human transcriptome (HG-U133A)	tissue	fetal lung	PB-CD56+NK cells	GPL96
GDS596_tissue_18	GEO	GDS596	-7.35562145279	HOMO SAPIENS	Large-scale analysis of the human transcriptome (HG-U133A)	tissue	ciliary ganglion	leukemia promyelocytic hl60	GPL96
E-GEOD-23952_40_1	ArrayExpress	E-GEOD-23952	-1.21948538819	HOMO SAPIENS	Expression data from TGF-beta treated Panc-1 pancreatic adenocarcinoma cell line	FactorValue..TREATMENT.GROUP.	TGF Treated 48 hr	Untreated Control	A-AFFY-44
GDS596_tissue_63	GEO	GDS596	1.6300244922	HOMO SAPIENS	Large-scale analysis of the human transcriptome (HG-U133A)	tissue	temporal lobe	thymus	GPL96
GDS2819_individual_20	GEO	GDS2819	1.81814601223	HOMO SAPIENS	Leukemic white blood cells and various RNA preparation protocols	individual	patient 27	patient 8	GPL570
GDS596_tissue_17	GEO	GDS596	2.33884352317	HOMO SAPIENS	Large-scale analysis of the human transcriptome (HG-U133A)	tissue	cerebellum peduncles	lymph node	GPL96
GDS181_tissue_1	GEO	GDS181	1.34515262538	HOMO SAPIENS	Large-scale analysis of the human transcriptome (HG-U95A)	tissue	adrenal gland	THY+	GPL91
GDS2819_individual_2	GEO	GDS2819	-2.61574034727	HOMO SAPIENS	Leukemic white blood cells and various RNA preparation protocols	individual	patient 10	patient 17	GPL570
GDS968_individual_40	GEO	GDS968	3.00094857526	HOMO SAPIENS	Radiation therapy toxicity association with abnormal transcriptional response to DNA damage	individual	RadS7	SkCa15	GPL8300
E-GEOD-31545_44_3	ArrayExpress	E-GEOD-31545	-2.51501258151	HOMO SAPIENS	Stem-like glioma-propagating cells contribute to molecular heterogeneity and survival outcome in oligodendroglial tumors	FactorValue..PATIENT.	3	8	A-AFFY-44
GDS596_tissue_52	GEO	GDS596	1.57293054915	HOMO SAPIENS	Large-scale analysis of the human transcriptome (HG-U133A)	tissue	placenta	trigeminal ganglion	GPL96
GDS596_tissue_2	GEO	GDS596	-2.60534151753	HOMO SAPIENS	Large-scale analysis of the human transcriptome (HG-U133A)	tissue	adipocyte	PB-CD8+T cells	GPL96
GDS596_tissue_28	GEO	GDS596	2.29794078424	HOMO SAPIENS	Large-scale analysis of the human transcriptome (HG-U133A)	tissue	hypothalamus	lung	GPL96
GDS968_individual_18	GEO	GDS968	-1.60413615063	HOMO SAPIENS	Radiation therapy toxicity association with abnormal transcriptional response to DNA damage	individual	Rad3	SkCa4	GPL8300
GDS596_tissue_35	GEO	GDS596	-6.00064156323	HOMO SAPIENS	Large-scale analysis of the human transcriptome (HG-U133A)	tissue	lymph node	lymphoma burkitts daudi	GPL96
GDS596_tissue_36	GEO	GDS596	4.85391241713	HOMO SAPIENS	Large-scale analysis of the human transcriptome (HG-U133A)	tissue	lymphoma burkitts daudi	parietal lobe	GPL96
E-GEOD-21644_42_2	ArrayExpress	E-GEOD-21644	-5.10910210509	HOMO SAPIENS	FN1 expression is a marker of radioresistance in head and neck squamous cell carcinoma	FactorValue..CELL.LINE.	UTSCC-24A	UTSCC-9	A-AFFY-44
GDS2609_disease.state_1	GEO	GDS2609	-1.51836425471	HOMO SAPIENS	Early onset colorectal cancer: normal-appearing colonic mucosa	disease.state	early onset colorectal cancer	healthy control	GPL570
GDS596_tissue_22	GEO	GDS596	3.07459855628	HOMO SAPIENS	Large-scale analysis of the human transcriptome (HG-U133A)	tissue	fetal brain	olfactory bulb	GPL96
E-GEOD-26541_35_2	ArrayExpress	E-GEOD-26541	1.38213117846	HOMO SAPIENS	Gene expression profiles of p53 depleted human mammary epithelial cells with their Ras-infected epithelial and mesenchymal derivatives	FactorValue..PHENOTYPE.	Tert/shp53/Ras/Epi	Tert/shp53/Ras/Mes	A-AFFY-44
GDS3113_tissue_18	GEO	GDS3113	1.30138022023	HOMO SAPIENS	Various normal tissues	tissue	prostate	Universal Human Reference RNA	GPL2986
GDS968_individual_52	GEO	GDS968	2.33621969442	HOMO SAPIENS	Radiation therapy toxicity association with abnormal transcriptional response to DNA damage	individual	SkCa4	SkCa9	GPL8300
GDS2724_protocol_1	GEO	GDS2724	1.09360927851	HOMO SAPIENS	Transcriptional regulators Bmi-1 and Mel-18 depletion effect on medulloblastoma cell line	protocol	Alk knockdown	Bmi-1 knockdown	GPL570
GDS596_tissue_6	GEO	GDS596	-1.40056863514	HOMO SAPIENS	Large-scale analysis of the human transcriptome (HG-U133A)	tissue	appendix	PB-CD8+T cells	GPL96
E-GEOD-29137_36_1	ArrayExpress	E-GEOD-29137	8.25309957259	HOMO SAPIENS	Numb variant specific transcriptome analysis	FactorValue..CELL.LINE.	MCF7	MDA-MB-231	A-AFFY-44
GDS181_tissue_22	GEO	GDS181	2.00174982605	HOMO SAPIENS	Large-scale analysis of the human transcriptome (HG-U95A)	tissue	pancreas	THY+	GPL91
GDS596_tissue_10	GEO	GDS596	4.34368325738	HOMO SAPIENS	Large-scale analysis of the human transcriptome (HG-U133A)	tissue	BM-CD34+	dorsal root ganglion	GPL96
GDS3116_individual_16	GEO	GDS3116	-2.04156714459	HOMO SAPIENS	Letrozole effect on breast cancer tumors	individual	24	49	GPL96
GDS596_tissue_2	GEO	GDS596	-4.22408970187	HOMO SAPIENS	Large-scale analysis of the human transcriptome (HG-U133A)	tissue	adipocyte	liver	GPL96
E-GEOD-20033_27_1	ArrayExpress	E-GEOD-20033	-2.60443656271	HOMO SAPIENS	Minicircle-derived iPS cells - Affymetrix Data	Factor.Value..CELL.TYPE.	adipose stem cells derived from adult human donor	iPSC derived from hASC using lentiviral reprogramming vector	A-AFFY-44
GDS1381_individual_2	GEO	GDS1381	-7.57348808834	HOMO SAPIENS	Carboplatin sensitive and resistant ovarian carcinoma	individual	patient 2	patient 5	GPL8300
GDS2819_individual_19	GEO	GDS2819	-1.52960221041	HOMO SAPIENS	Leukemic white blood cells and various RNA preparation protocols	individual	patient 26	patient 9	GPL570
GDS968_individual_9	GEO	GDS968	-3.5868057617	HOMO SAPIENS	Radiation therapy toxicity association with abnormal transcriptional response to DNA damage	individual	NoCa3	RadS8	GPL8300
GDS596_tissue_32	GEO	GDS596	2.9364787896	HOMO SAPIENS	Large-scale analysis of the human transcriptome (HG-U133A)	tissue	leukemia promyelocytic hl60	temporal lobe	GPL96
GDS596_tissue_25	GEO	GDS596	-2.45909849945	HOMO SAPIENS	Large-scale analysis of the human transcriptome (HG-U133A)	tissue	fetal thyroid	parietal lobe	GPL96
GDS3041_dose_1	GEO	GDS3041	3.48871613317	HOMO SAPIENS	Encapsulated Streptococcus pneumoniae strains effect on pharyngeal epithelial cell line	dose	less than MOI 20 to 1	MOI 20 to 1	GPL570
GDS2819_individual_8	GEO	GDS2819	-3.44951994637	HOMO SAPIENS	Leukemic white blood cells and various RNA preparation protocols	individual	patient 16	patient 25	GPL570
GDS596_tissue_9	GEO	GDS596	-1.84795786922	HOMO SAPIENS	Large-scale analysis of the human transcriptome (HG-U133A)	tissue	BM-CD33+myeloid	caudate nucleus	GPL96
GDS596_tissue_21	GEO	GDS596	-3.55576528702	HOMO SAPIENS	Large-scale analysis of the human transcriptome (HG-U133A)	tissue	dorsal root ganglion	PB-CD8+T cells	GPL96
E-GEOD-30220_36_2	ArrayExpress	E-GEOD-30220	-3.8323476715	HOMO SAPIENS	Global gene-expression profiles analysis of iPSCs	FactorValue..DERIVATION.	beta-thalassemia patient	beta-thalassemia patient iPS cells	A-AFFY-44
GDS3116_individual_18	GEO	GDS3116	-1.64437760881	HOMO SAPIENS	Letrozole effect on breast cancer tumors	individual	27	63	GPL96
E-GEOD-8961_30_3	ArrayExpress	E-GEOD-8961	1.30961919717	HOMO SAPIENS	Transcription profiling by array of human bronchiole epithelial cells infected with human metapneumovirus	Factor.Value.time.	24	72	A-AFFY-44
GDS181_tissue_4	GEO	GDS181	4.55404840319	HOMO SAPIENS	Large-scale analysis of the human transcriptome (HG-U95A)	tissue	Burkitt's Raji	ovary-pool	GPL91
GDS3113_tissue_20	GEO	GDS3113	2.2923353203	HOMO SAPIENS	Various normal tissues	tissue	salivary gland	Universal Human Reference RNA	GPL2986
E-GEOD-20033_24_1	ArrayExpress	E-GEOD-20033	-3.01060901125	HOMO SAPIENS	Minicircle-derived iPS cells - Affymetrix Data	Factor.Value..DEVELOPMENTAL.STAGE.	adult	undifferentiated	A-AFFY-44
GDS3113_tissue_7	GEO	GDS3113	1.13091590688	HOMO SAPIENS	Various normal tissues	tissue	fetal liver	fetal thymus	GPL2986
GDS596_tissue_37	GEO	GDS596	3.42817166374	HOMO SAPIENS	Large-scale analysis of the human transcriptome (HG-U133A)	tissue	lymphoma burkitts raji	occipital lobe	GPL96
GDS596_tissue_11	GEO	GDS596	5.37886907546	HOMO SAPIENS	Large-scale analysis of the human transcriptome (HG-U133A)	tissue	BM-CD71+early erythroid	ovary	GPL96
GDS596_tissue_32	GEO	GDS596	4.68124913759	HOMO SAPIENS	Large-scale analysis of the human transcriptome (HG-U133A)	tissue	leukemia promyelocytic hl60	testis leydig cell	GPL96
GDS1290_time_2	GEO	GDS1290	-1.31245327407	HOMO SAPIENS	CD4+ lymphocyte polarization into Th1 and Th2 cells in the presence of TGFbeta: time course (HG-U95A)	time	2 h	48 h	GPL8300
GDS968_individual_9	GEO	GDS968	-1.58144410499	HOMO SAPIENS	Radiation therapy toxicity association with abnormal transcriptional response to DNA damage	individual	NoCa3	RadS5	GPL8300
GDS596_tissue_22	GEO	GDS596	2.77050271149	HOMO SAPIENS	Large-scale analysis of the human transcriptome (HG-U133A)	tissue	fetal brain	smooth muscle	GPL96
GDS968_individual_15	GEO	GDS968	-1.71594236949	HOMO SAPIENS	Radiation therapy toxicity association with abnormal transcriptional response to DNA damage	individual	NoCa9	SkCa5	GPL8300
E-GEOD-17714_29_5	ArrayExpress	E-GEOD-17714	1.40305709091	HOMO SAPIENS	Transcription profiling by array of human neuroblastoma cell lines after growth in hypoxia	Factor.Value.cell.line.	LAN-1	SK-N-SH	A-AFFY-44
E-GEOD-7869_28_1	ArrayExpress	E-GEOD-7869	-2.32607522684	HOMO SAPIENS	Transcription profiling by array of human renal cysts from patients with autosomal dominant polycystic kidney disease	Factor.Value.disease.state.	autosomal dominant polycystic kidney disease	renal cell carcinoma	A-AFFY-44
E-GEOD-14897_25_1	ArrayExpress	E-GEOD-14897	-2.10807254272	HOMO SAPIENS	Transcription profiling by array of human hepatic cells derived from foreskin fibroblast cells or embryonic stem cells	FactorValue.cell.type.	fibroblast	stem cell	A-AFFY-44
GDS422_tissue_5	GEO	GDS422	2.56371647744	HOMO SAPIENS	Normal human tissue expression profiling (HG-U95A)	tissue	liver	lung	GPL8300
E-GEOD-36643_30_1	ArrayExpress	E-GEOD-36643	2.18801159479	HOMO SAPIENS	Ganglioside GD2 identifies Breast Cancer Stem Cells: Targeting GD3 Synthase Inhibits GD2 Expression and Tumor Growth	FactorValue..FACS.SORTED.CELL.POPULATION.	CD24_high	CD44_high	A-AFFY-44
GDS709_time_2	GEO	GDS709	-2.00108855634	HOMO SAPIENS	Enterocyte differentiation time course	time	2 d	8 d	GPL8300
GDS596_tissue_2	GEO	GDS596	-3.12784844945	HOMO SAPIENS	Large-scale analysis of the human transcriptome (HG-U133A)	tissue	adipocyte	fetal brain	GPL96
E-GEOD-16238_33_1	ArrayExpress	E-GEOD-16238	1.52698491338	HOMO SAPIENS	Genome-wide identification of binding sites of Evi1 in human myeloid cell lines	Factor.Value..AGE.	35 years	65 years	A-AFFY-44
E-GEOD-7540_25_5	ArrayExpress	E-GEOD-7540	1.83290227442	HOMO SAPIENS	Transcription profiling of brain samples from human and chimpanzee subjects	Factor.Value..OrganismPart.	cerebellum	hippocampus	A-AFFY-1
E-GEOD-9894_31_1	ArrayExpress	E-GEOD-9894	4.92515921268	HOMO SAPIENS	Transcription profiling of human culture-amplified and native bone marrow mesenchymal stem cells to characterize specific plasma membrane protein phenotype	Factor.Value.cell.type.	erythropoietic	mesenchymal stem cell	A-AFFY-44
E-TABM-740_29_5	ArrayExpress	E-TABM-740	1.33803394734	HOMO SAPIENS	Transcription profiling of PBMCs from slightly obese human males given diclofenac or a placebo to study modulation of inflammation	Factor.Value..Individual.	Subject 14	Subject 3	A-AFFY-44
GDS596_tissue_40	GEO	GDS596	-3.18705218279	HOMO SAPIENS	Large-scale analysis of the human transcriptome (HG-U133A)	tissue	olfactory bulb	whole brain	GPL96
GDS181_tissue_13	GEO	GDS181	4.71808508574	HOMO SAPIENS	Large-scale analysis of the human transcriptome (HG-U95A)	tissue	HL60	THY+	GPL91
GDS596_tissue_12	GEO	GDS596	-2.35672635189	HOMO SAPIENS	Large-scale analysis of the human transcriptome (HG-U133A)	tissue	bone marrow	cerebellum peduncles	GPL96
E-GEOD-18552_58_1	ArrayExpress	E-GEOD-18552	-6.99955303776	HOMO SAPIENS	CDK inhibitors and flavopiridol profiling on A2780 and MCF7 cells	FactorValue..CELL.LINE.	A2780	MCF7	A-AFFY-44
E-GEOD-18552_60_5	ArrayExpress	E-GEOD-18552	-7.05445284697	HOMO SAPIENS	CDK inhibitors and flavopiridol profiling on A2780 and MCF7 cells	FactorValue..TREATMENT.	CDk-509	E973	A-AFFY-44
GDS968_individual_9	GEO	GDS968	-1.00666007213	HOMO SAPIENS	Radiation therapy toxicity association with abnormal transcriptional response to DNA damage	individual	NoCa3	SkCa1	GPL8300
GDS968_individual_18	GEO	GDS968	-2.09671393349	HOMO SAPIENS	Radiation therapy toxicity association with abnormal transcriptional response to DNA damage	individual	Rad3	SkCa7	GPL8300
GDS2428_specimen_1	GEO	GDS2428	-1.03820257832	HOMO SAPIENS	DNA demethylation effect on glioblastoma cultures	specimen	GLI56	GLI60	GPL96
GDS3116_individual_10	GEO	GDS3116	-2.72845325291	HOMO SAPIENS	Letrozole effect on breast cancer tumors	individual	19	29	GPL96
GDS596_tissue_24	GEO	GDS596	-5.41484164344	HOMO SAPIENS	Large-scale analysis of the human transcriptome (HG-U133A)	tissue	fetal lung	leukemia promyelocytic hl60	GPL96
GDS3113_tissue_16	GEO	GDS3113	1.40323933329	HOMO SAPIENS	Various normal tissues	tissue	peripheral blood lymphocyte	skin	GPL2986
GDS3113_tissue_20	GEO	GDS3113	2.25681022526	HOMO SAPIENS	Various normal tissues	tissue	salivary gland	spinal cord	GPL2986
E-GEOD-18552_60_2	ArrayExpress	E-GEOD-18552	6.98363997211	HOMO SAPIENS	CDK inhibitors and flavopiridol profiling on A2780 and MCF7 cells	FactorValue..TREATMENT.	AUY922	Untreated	A-AFFY-44
GDS3116_individual_39	GEO	GDS3116	2.27762889396	HOMO SAPIENS	Letrozole effect on breast cancer tumors	individual	49	60	GPL96
GDS596_tissue_3	GEO	GDS596	-3.58605903216	HOMO SAPIENS	Large-scale analysis of the human transcriptome (HG-U133A)	tissue	adrenal cortex	leukemia promyelocytic hl60	GPL96
GDS3116_individual_18	GEO	GDS3116	-1.88900504426	HOMO SAPIENS	Letrozole effect on breast cancer tumors	individual	27	49	GPL96
E-TABM-34_29_1	ArrayExpress	E-TABM-34	1.93883640964	HOMO SAPIENS	Transcription profiling of dendritic cell subsets in human tonsils and blood	Factor.Value..OrganismPart.	blood	tonsil	A-AFFY-44
GDS3113_tissue_5	GEO	GDS3113	2.41286568648	HOMO SAPIENS	Various normal tissues	tissue	fetal brain	ovary	GPL2986
GDS3113_tissue_8	GEO	GDS3113	1.54979870309	HOMO SAPIENS	Various normal tissues	tissue	fetal thymus	thyroid	GPL2986
GDS596_tissue_18	GEO	GDS596	-2.78636468773	HOMO SAPIENS	Large-scale analysis of the human transcriptome (HG-U133A)	tissue	ciliary ganglion	PB-CD4+T cells	GPL96
GDS596_tissue_11	GEO	GDS596	4.59632596989	HOMO SAPIENS	Large-scale analysis of the human transcriptome (HG-U133A)	tissue	BM-CD71+early erythroid	tongue	GPL96
GDS181_tissue_17	GEO	GDS181	-2.33362721852	HOMO SAPIENS	Large-scale analysis of the human transcriptome (HG-U95A)	tissue	lung	thalamus	GPL91
GDS596_tissue_21	GEO	GDS596	-3.78294020985	HOMO SAPIENS	Large-scale analysis of the human transcriptome (HG-U133A)	tissue	dorsal root ganglion	leukemia chronic myelogenous K562	GPL96
E-GEOD-29437_47_2	ArrayExpress	E-GEOD-29437	3.30911019377	HOMO SAPIENS	Progesterone inhibits epithelial-to-mesenchymal transition in endometrial cancer	FactorValue..TREAMENT.	none	not specified	A-AFFY-44
GDS1381_individual_3	GEO	GDS1381	-7.02092742682	HOMO SAPIENS	Carboplatin sensitive and resistant ovarian carcinoma	individual	patient 3	patient 6	GPL8300
E-GEOD-22973_42_3	ArrayExpress	E-GEOD-22973	-5.77028929113	HOMO SAPIENS	An Invasive Gene Expression Signature in Pancreas Cancer.	FactorValue..CELL.PASSAGE.	P12	P7	A-AFFY-44
E-GEOD-18269_53_1	ArrayExpress	E-GEOD-18269	4.47945692765	HOMO SAPIENS	HepaRG cells as a model of the primary human hepatocyte transcriptome	FactorValue..CELL.LINE.	HepaRG	not specified	A-AFFY-44
E-GEOD-28796_41_3	ArrayExpress	E-GEOD-28796	-1.14365540745	HOMO SAPIENS	Gene expression profiles of pretreatment biopsies from dose-dense-docetaxel-treated breast cancers	FactorValue..SAMPLE.	3	7	A-AFFY-44
GDS596_tissue_23	GEO	GDS596	-3.03680462785	HOMO SAPIENS	Large-scale analysis of the human transcriptome (HG-U133A)	tissue	fetal liver	leukemia promyelocytic hl60	GPL96
GDS968_individual_40	GEO	GDS968	2.9418196161	HOMO SAPIENS	Radiation therapy toxicity association with abnormal transcriptional response to DNA damage	individual	RadS7	SkCa3	GPL8300
GDS596_tissue_8	GEO	GDS596	2.64286529708	HOMO SAPIENS	Large-scale analysis of the human transcriptome (HG-U133A)	tissue	BM-CD105+ endothelial	prostate	GPL96
GDS3113_tissue_21	GEO	GDS3113	2.79003608346	HOMO SAPIENS	Various normal tissues	tissue	skeletal muscle	skin	GPL2986
GDS181_tissue_7	GEO	GDS181	1.52375857438	HOMO SAPIENS	Large-scale analysis of the human transcriptome (HG-U95A)	tissue	corpus callosum	uterus	GPL91
GDS1956_disease.state_4	GEO	GDS1956	-1.01975824298	HOMO SAPIENS	Various muscle diseases (HG-U133A)	disease.state	Calpain 3 mutation	juvenile dermatomyositis	GPL96
GDS3499_agent_2	GEO	GDS3499	-1.57202427194	HOMO SAPIENS	TREM-1 activation effect on monocytes in vitro	agent	anti-Trem-1 Ab and LPS	vehicle	GPL570
GDS181_tissue_14	GEO	GDS181	-1.85040379932	HOMO SAPIENS	Large-scale analysis of the human transcriptome (HG-U95A)	tissue	HUVEC	salivary gland	GPL91
E-GEOD-17718_36_1	ArrayExpress	E-GEOD-17718	1.30462424922	HOMO SAPIENS	Expression data from CD4-positive HTLV-positive cell lines and from CD4-positive HTLV-negative primary cells.	FactorValue..HTLV.INFECTION.	negative	positive	A-AFFY-44
GDS596_tissue_37	GEO	GDS596	3.09116114546	HOMO SAPIENS	Large-scale analysis of the human transcriptome (HG-U133A)	tissue	lymphoma burkitts raji	pons	GPL96
GDS596_tissue_37	GEO	GDS596	5.12452418584	HOMO SAPIENS	Large-scale analysis of the human transcriptome (HG-U133A)	tissue	lymphoma burkitts raji	placenta	GPL96
GDS3113_tissue_8	GEO	GDS3113	2.13896948563	HOMO SAPIENS	Various normal tissues	tissue	fetal thymus	ovary	GPL2986
E-GEOD-14098_38_1	ArrayExpress	E-GEOD-14098	2.62804780437	HOMO SAPIENS	Gene expression profiles obtained from laser-microdissected human choroid plexus papilloma cells	FactorValue..SEX.	female	not specified	A-AFFY-37
E-GEOD-31545_41_1	ArrayExpress	E-GEOD-31545	2.45384890018	HOMO SAPIENS	Stem-like glioma-propagating cells contribute to molecular heterogeneity and survival outcome in oligodendroglial tumors	FactorValue..HISTOLOGY.	anaplastic oligoastrocytoma	glioblastoma multiforme	A-AFFY-44
E-GEOD-10714_30_2	ArrayExpress	E-GEOD-10714	1.58286703983	HOMO SAPIENS	Expression data from human colonic biopsy sample	FactorValue..BIOPSY.	Adenoma with low-grade dysplasia	UC	A-AFFY-44
GDS2615_time_1	GEO	GDS2615	-2.49879008586	HOMO SAPIENS	Mucociliary differentiation of airway epithelial cells	time	0 d	17 d	GPL570
E-GEOD-37645_31_1	ArrayExpress	E-GEOD-37645	1.98542452726	HOMO SAPIENS	The gamma secretase inhibitor MRK-003 attenuates pancreatic cancer growth in preclinical models	FactorValue..DONOR.CELL.LINE.	JH033	Panc265	A-AFFY-44
GDS3113_tissue_2	GEO	GDS3113	-2.85669264583	HOMO SAPIENS	Various normal tissues	tissue	bone marrow	liver	GPL2986
GDS596_tissue_32	GEO	GDS596	5.15561061027	HOMO SAPIENS	Large-scale analysis of the human transcriptome (HG-U133A)	tissue	leukemia promyelocytic hl60	tongue	GPL96
E-GEOD-18269_53_1	ArrayExpress	E-GEOD-18269	5.77533317031	HOMO SAPIENS	HepaRG cells as a model of the primary human hepatocyte transcriptome	FactorValue..CELL.LINE.	HepaRG	HepG2	A-AFFY-44
GDS596_tissue_36	GEO	GDS596	5.77198618296	HOMO SAPIENS	Large-scale analysis of the human transcriptome (HG-U133A)	tissue	lymphoma burkitts daudi	tonsil	GPL96
GDS596_tissue_8	GEO	GDS596	3.82742732522	HOMO SAPIENS	Large-scale analysis of the human transcriptome (HG-U133A)	tissue	BM-CD105+ endothelial	uterus	GPL96
GDS596_tissue_15	GEO	GDS596	1.84359103863	HOMO SAPIENS	Large-scale analysis of the human transcriptome (HG-U133A)	tissue	caudate nucleus	lung	GPL96
E-GEOD-22973_42_4	ArrayExpress	E-GEOD-22973	6.43956799422	HOMO SAPIENS	An Invasive Gene Expression Signature in Pancreas Cancer.	FactorValue..CELL.PASSAGE.	P7	P8	A-AFFY-44
GDS181_tissue_4	GEO	GDS181	3.70778833293	HOMO SAPIENS	Large-scale analysis of the human transcriptome (HG-U95A)	tissue	Burkitt's Raji	lung	GPL91
GDS596_tissue_25	GEO	GDS596	-3.05076632752	HOMO SAPIENS	Large-scale analysis of the human transcriptome (HG-U133A)	tissue	fetal thyroid	PB-CD19+B cells	GPL96
GDS3113_tissue_21	GEO	GDS3113	2.37476012118	HOMO SAPIENS	Various normal tissues	tissue	skeletal muscle	spinal cord	GPL2986
GDS968_individual_20	GEO	GDS968	4.19837841459	HOMO SAPIENS	Radiation therapy toxicity association with abnormal transcriptional response to DNA damage	individual	RadC1	SkCa2	GPL8300
GDS2958_cell.type_2	GEO	GDS2958	6.03663007832	HOMO SAPIENS	Tumor suppressor PTEN depletion effect on various cell lines	cell.type	mammary adenocarcinoma	non-small cell lung carcinoma	GPL570
GDS3116_individual_39	GEO	GDS3116	1.42084519111	HOMO SAPIENS	Letrozole effect on breast cancer tumors	individual	49	8	GPL96
GDS968_individual_9	GEO	GDS968	-1.54411706525	HOMO SAPIENS	Radiation therapy toxicity association with abnormal transcriptional response to DNA damage	individual	NoCa3	RadS14	GPL8300
GDS596_tissue_15	GEO	GDS596	2.40582515008	HOMO SAPIENS	Large-scale analysis of the human transcriptome (HG-U133A)	tissue	caudate nucleus	smooth muscle	GPL96
GDS3113_tissue_21	GEO	GDS3113	1.37541616202	HOMO SAPIENS	Various normal tissues	tissue	skeletal muscle	thymus	GPL2986
GDS968_individual_23	GEO	GDS968	-1.42507798831	HOMO SAPIENS	Radiation therapy toxicity association with abnormal transcriptional response to DNA damage	individual	RadC12	SkCa4	GPL8300
E-TABM-1091_29_1	ArrayExpress	E-TABM-1091	1.10868176681	HOMO SAPIENS	Transcriptiion profiling by array of human ratiometric mixes of high quality RNA from different tissues using different labeling protocols to provide a mechanism for assessing process improvement	Factor.Value..MIX.	Human Brain Reference RNA	skeletal muscle only	A-AFFY-37
GDS2819_individual_11	GEO	GDS2819	2.14108754115	HOMO SAPIENS	Leukemic white blood cells and various RNA preparation protocols	individual	patient 19	patient 26	GPL570
GDS968_individual_49	GEO	GDS968	-1.98801180751	HOMO SAPIENS	Radiation therapy toxicity association with abnormal transcriptional response to DNA damage	individual	SkCa15	SkCa4	GPL8300
GDS596_tissue_75	GEO	GDS596	-2.25507611941	HOMO SAPIENS	Large-scale analysis of the human transcriptome (HG-U133A)	tissue	trigeminal ganglion	whole blood	GPL96
E-GEOD-33342_28_2	ArrayExpress	E-GEOD-33342	-7.94571566032	HOMO SAPIENS	Innate immune agonist, dsRNA, induces apoptosis in ovarian cancer cells and enhances the potency of cytotoxic chemotherapeutics	FactorValue..CELL.LINE.	DOV-13	OVCAR-3	A-AFFY-37
E-GEOD-31545_38_3	ArrayExpress	E-GEOD-31545	1.27316199238	HOMO SAPIENS	Stem-like glioma-propagating cells contribute to molecular heterogeneity and survival outcome in oligodendroglial tumors	FactorValue..AGE.	55	67	A-AFFY-44
GDS2520_individual_12	GEO	GDS2520	1.26483234728	HOMO SAPIENS	Head and neck squamous cell carcinoma	individual	patient 2	patient 20	GPL8300
E-GEOD-37896_29_1	ArrayExpress	E-GEOD-37896	-1.24440179867	HOMO SAPIENS	Transcription profiling by array of human induced pluripotent stem cells generated with Yamanaka factors and miR-302 cluster	FactorValue..CELL.TYPE.	adipose stem cell	induced pluripotent stem cell generated with KMOS3	A-AFFY-44
GDS181_tissue_26	GEO	GDS181	1.26790263399	HOMO SAPIENS	Large-scale analysis of the human transcriptome (HG-U95A)	tissue	prostate cancer	spinal cord	GPL91
GDS968_individual_2	GEO	GDS968	1.62177678349	HOMO SAPIENS	Radiation therapy toxicity association with abnormal transcriptional response to DNA damage	individual	NoCa10	SkCa9	GPL8300
GDS181_tissue_2	GEO	GDS181	-2.49574013031	HOMO SAPIENS	Large-scale analysis of the human transcriptome (HG-U95A)	tissue	amygdala	Burkitt's Raji	GPL91
GDS2819_individual_8	GEO	GDS2819	-3.14269076229	HOMO SAPIENS	Leukemic white blood cells and various RNA preparation protocols	individual	patient 16	patient 19	GPL570
GDS913_individual_8	GEO	GDS913	1.26154643442	HOMO SAPIENS	DNA damage from ultraviolet and ionizing radiation effect on peripheral blood lymphocytes	individual	NoCa2	NoCa8	GPL8300
GDS968_individual_17	GEO	GDS968	1.32508398548	HOMO SAPIENS	Radiation therapy toxicity association with abnormal transcriptional response to DNA damage	individual	Rad2	SkCa9	GPL8300
GDS968_individual_9	GEO	GDS968	-1.64916403686	HOMO SAPIENS	Radiation therapy toxicity association with abnormal transcriptional response to DNA damage	individual	NoCa3	SkCa6	GPL8300
GDS3113_tissue_11	GEO	GDS3113	3.9791588947	HOMO SAPIENS	Various normal tissues	tissue	liver	retina	GPL2986
GDS181_tissue_20	GEO	GDS181	-1.71055094013	HOMO SAPIENS	Large-scale analysis of the human transcriptome (HG-U95A)	tissue	ovary-pool	prostate cancer	GPL91
GDS596_tissue_12	GEO	GDS596	1.56252368158	HOMO SAPIENS	Large-scale analysis of the human transcriptome (HG-U133A)	tissue	bone marrow	smooth muscle	GPL96
GDS968_individual_53	GEO	GDS968	1.78984811383	HOMO SAPIENS	Radiation therapy toxicity association with abnormal transcriptional response to DNA damage	individual	SkCa5	SkCa9	GPL8300
GDS596_tissue_18	GEO	GDS596	-2.51260697935	HOMO SAPIENS	Large-scale analysis of the human transcriptome (HG-U133A)	tissue	ciliary ganglion	lymph node	GPL96
GDS181_tissue_19	GEO	GDS181	1.12966171	HOMO SAPIENS	Large-scale analysis of the human transcriptome (HG-U95A)	tissue	myelogenous k562	ovary-pool	GPL91
GDS596_tissue_54	GEO	GDS596	3.55963686587	HOMO SAPIENS	Large-scale analysis of the human transcriptome (HG-U133A)	tissue	prefrontal cortex	trigeminal ganglion	GPL96
E-GEOD-35511_36_1	ArrayExpress	E-GEOD-35511	-1.23017210849	HOMO SAPIENS	Gene-expression profiling of ZNF217-overexpressing MDA-MB-231 cells	FactorValue..TRANSFECTION.	pcDNA6/V5-His plasmid	pcDNA6/V5-His-ZNF217 plasmid	A-AFFY-44
E-GEOD-17714_29_1	ArrayExpress	E-GEOD-17714	-2.71352520463	HOMO SAPIENS	Transcription profiling by array of human neuroblastoma cell lines after growth in hypoxia	Factor.Value.cell.line.	ACN	IMR-32	A-AFFY-44
GDS596_tissue_11	GEO	GDS596	4.28429951881	HOMO SAPIENS	Large-scale analysis of the human transcriptome (HG-U133A)	tissue	BM-CD71+early erythroid	testis germ cell	GPL96
E-GEOD-31545_44_4	ArrayExpress	E-GEOD-31545	-1.16450761591	HOMO SAPIENS	Stem-like glioma-propagating cells contribute to molecular heterogeneity and survival outcome in oligodendroglial tumors	FactorValue..PATIENT.	4	5	A-AFFY-44
GDS181_tissue_1	GEO	GDS181	-3.37293246036	HOMO SAPIENS	Large-scale analysis of the human transcriptome (HG-U95A)	tissue	adrenal gland	HL60	GPL91
GDS596_tissue_13	GEO	GDS596	-4.178783951	HOMO SAPIENS	Large-scale analysis of the human transcriptome (HG-U133A)	tissue	bronchial epithelial cells	leukemia promyelocytic hl60	GPL96
E-GEOD-35566_40_5	ArrayExpress	E-GEOD-35566	-4.44442002684	HOMO SAPIENS	Expression profiles of a panel of MSS and MSI colon cancer cell lines	FactorValue..CELL.LINE.	LIM2405	LS174T	A-AFFY-44
GDS968_individual_40	GEO	GDS968	2.24944800252	HOMO SAPIENS	Radiation therapy toxicity association with abnormal transcriptional response to DNA damage	individual	RadS7	SkCa1	GPL8300
GDS1209_tissue_10	GEO	GDS1209	1.43620310842	HOMO SAPIENS	Sarcoma and hypoxia	tissue	leiomyosarcoma	round cell	GPL96
E-GEOD-30220_36_2	ArrayExpress	E-GEOD-30220	-3.75651035634	HOMO SAPIENS	Global gene-expression profiles analysis of iPSCs	FactorValue..DERIVATION.	beta-thalassemia patient	beta-thalassemia patient fibroblast cells	A-AFFY-44
GDS968_individual_44	GEO	GDS968	1.75705363069	HOMO SAPIENS	Radiation therapy toxicity association with abnormal transcriptional response to DNA damage	individual	SkCa10	SkCa13	GPL8300
E-GEOD-26921_43_1	ArrayExpress	E-GEOD-26921	-1.10682297249	HOMO SAPIENS	Determinants of sensitivity to DZNep induced apoptosis in multiple myeloma cells	FactorValue..CELL.LINE.	KMS18	NCI-H929	A-AFFY-44
GDS563_disease.state_1	GEO	GDS563	-1.1747981399	HOMO SAPIENS	Duchenne muscular dystrophy (II) (HG-U95A)	disease.state	Duchenne muscular dystrophy	normal	GPL8300
GDS596_tissue_59	GEO	GDS596	-3.68905823914	HOMO SAPIENS	Large-scale analysis of the human transcriptome (HG-U133A)	tissue	smooth muscle	thalamus	GPL96
GDS2947_disease.state_1	GEO	GDS2947	1.29383938271	HOMO SAPIENS	Colorectal adenoma formation	disease.state	adenoma	normal mucosa	GPL570
E-GEOD-31040_51_2	ArrayExpress	E-GEOD-31040	1.69059810299	HOMO SAPIENS	Gene expression analysis of human lymphoblastoid cell lines	FactorValue..SUBJECT.IDENTIFIER.	C402	C499	A-AFFY-44
GDS181_tissue_2	GEO	GDS181	-2.56881569489	HOMO SAPIENS	Large-scale analysis of the human transcriptome (HG-U95A)	tissue	amygdala	HL60	GPL91
GDS596_tissue_7	GEO	GDS596	-2.6330051358	HOMO SAPIENS	Large-scale analysis of the human transcriptome (HG-U133A)	tissue	atrioventricular node	lymph node	GPL96
GDS968_individual_12	GEO	GDS968	1.77241345618	HOMO SAPIENS	Radiation therapy toxicity association with abnormal transcriptional response to DNA damage	individual	NoCa6	NoCa9	GPL8300
GDS596_tissue_5	GEO	GDS596	3.24597210975	HOMO SAPIENS	Large-scale analysis of the human transcriptome (HG-U133A)	tissue	amygdala	trigeminal ganglion	GPL96
GDS596_tissue_36	GEO	GDS596	4.66720127366	HOMO SAPIENS	Large-scale analysis of the human transcriptome (HG-U133A)	tissue	lymphoma burkitts daudi	skeletal muscle	GPL96
GDS596_tissue_11	GEO	GDS596	4.94931011142	HOMO SAPIENS	Large-scale analysis of the human transcriptome (HG-U133A)	tissue	BM-CD71+early erythroid	skin	GPL96
GDS181_tissue_7	GEO	GDS181	1.21020220064	HOMO SAPIENS	Large-scale analysis of the human transcriptome (HG-U95A)	tissue	corpus callosum	placenta	GPL91
GDS3113_tissue_3	GEO	GDS3113	2.0079578366	HOMO SAPIENS	Various normal tissues	tissue	brain	retina	GPL2986
GDS3113_tissue_11	GEO	GDS3113	3.17326437095	HOMO SAPIENS	Various normal tissues	tissue	liver	thyroid	GPL2986
GDS596_tissue_37	GEO	GDS596	2.61156466611	HOMO SAPIENS	Large-scale analysis of the human transcriptome (HG-U133A)	tissue	lymphoma burkitts raji	whole brain	GPL96
E-MEXP-70_30_1	ArrayExpress	E-MEXP-70	1.94521747942	HOMO SAPIENS	Transcription profiling by array of human primary CD30+/CD38lo cells differentiating along the megakaryocyte lineage	FactorValue.TARGETED.CELL.TYPE.	Megakaryocyte	primary CD34+/CD38lo cells	A-AFFY-1
GDS2819_individual_6	GEO	GDS2819	2.875569668	HOMO SAPIENS	Leukemic white blood cells and various RNA preparation protocols	individual	patient 14	patient 26	GPL570
E-MEXP-2146_29_2	ArrayExpress	E-MEXP-2146	2.01995786204	HOMO SAPIENS	Transcription profiling of human hematopoietic stem cells in a unilineage culture system	Factor.Value..GROWTH_CONDITION.	erythroid unilineage culture	monocytic unilineage culture	A-AFFY-44
E-GEOD-17714_29_1	ArrayExpress	E-GEOD-17714	-2.41131461492	HOMO SAPIENS	Transcription profiling by array of human neuroblastoma cell lines after growth in hypoxia	Factor.Value.cell.line.	ACN	SHEP21N	A-AFFY-44
E-GEOD-29618_37_1	ArrayExpress	E-GEOD-29618	2.14469818571	HOMO SAPIENS	FACS-sorted cells from Young Adults Vaccinated with Influenza TIV or LAIV Vaccines during 2008/09 Flu Season	FactorValue..CELL.TYPE.	Bcells	mDC	A-AFFY-44
E-GEOD-20033_27_1	ArrayExpress	E-GEOD-20033	-1.77976596569	HOMO SAPIENS	Minicircle-derived iPS cells - Affymetrix Data	Factor.Value..CELL.TYPE.	adipose stem cells derived from adult human donor	iPSC derived from hASC using minicircle reprogramming vector	A-AFFY-44
GDS2819_individual_22	GEO	GDS2819	3.32922011152	HOMO SAPIENS	Leukemic white blood cells and various RNA preparation protocols	individual	patient 4	patient 8	GPL570
GDS596_tissue_22	GEO	GDS596	2.0220413356	HOMO SAPIENS	Large-scale analysis of the human transcriptome (HG-U133A)	tissue	fetal brain	PB-CD14+monocytes	GPL96
GDS596_tissue_20	GEO	GDS596	-5.37083412504	HOMO SAPIENS	Large-scale analysis of the human transcriptome (HG-U133A)	tissue	colorectal adenocarcinoma	lymphoma burkitts daudi	GPL96
GDS968_individual_20	GEO	GDS968	4.00558314639	HOMO SAPIENS	Radiation therapy toxicity association with abnormal transcriptional response to DNA damage	individual	RadC1	SkCa8	GPL8300
GDS596_tissue_49	GEO	GDS596	1.86866657742	HOMO SAPIENS	Large-scale analysis of the human transcriptome (HG-U133A)	tissue	PB-CD56+NK cells	skin	GPL96
GDS596_tissue_11	GEO	GDS596	6.81376970591	HOMO SAPIENS	Large-scale analysis of the human transcriptome (HG-U133A)	tissue	BM-CD71+early erythroid	superior cervical ganglion	GPL96
GDS596_tissue_11	GEO	GDS596	4.93356128256	HOMO SAPIENS	Large-scale analysis of the human transcriptome (HG-U133A)	tissue	BM-CD71+early erythroid	trachea	GPL96
E-GEOD-35566_40_7	ArrayExpress	E-GEOD-35566	-1.25825516458	HOMO SAPIENS	Expression profiles of a panel of MSS and MSI colon cancer cell lines	FactorValue..CELL.LINE.	RKO	SW48	A-AFFY-44
GDS3113_tissue_18	GEO	GDS3113	2.27167107826	HOMO SAPIENS	Various normal tissues	tissue	prostate	retina	GPL2986
E-GEOD-19735_32_1	ArrayExpress	E-GEOD-19735	-2.09711519359	HOMO SAPIENS	Comparison of human embroynic stem cell derived vascular cells to mature human vascular and hematopoietic cells	FactorValue..CELL.TYPE.	Cord Blood CD34+ Cells	Embryonic Stem Cells (hESCs)	A-AFFY-44
GDS596_tissue_37	GEO	GDS596	3.63760330217	HOMO SAPIENS	Large-scale analysis of the human transcriptome (HG-U133A)	tissue	lymphoma burkitts raji	thymus	GPL96
GDS2255_cell.type_1	GEO	GDS2255	1.15989096321	HOMO SAPIENS	Transmigrated neutrophils in the alveolar space of endotoxin-exposed lung	cell.type	alveolar space	in vitro	GPL96
GDS3514_specimen_4	GEO	GDS3514	-1.14034616104	HOMO SAPIENS	Liposarcoma response to doxorubicin in vitro	specimen	tumor 340	tumor 391	GPL96
E-MEXP-2146_29_2	ArrayExpress	E-MEXP-2146	1.83203908994	HOMO SAPIENS	Transcription profiling of human hematopoietic stem cells in a unilineage culture system	Factor.Value..GROWTH_CONDITION.	erythroid unilineage culture	granulocytic unilineage culture	A-AFFY-44
GDS596_tissue_16	GEO	GDS596	3.33102939667	HOMO SAPIENS	Large-scale analysis of the human transcriptome (HG-U133A)	tissue	cerebellum	PB-CD14+monocytes	GPL96
GDS3113_tissue_14	GEO	GDS3113	-3.5325010146	HOMO SAPIENS	Various normal tissues	tissue	ovary	pancreas	GPL2986
GDS968_individual_41	GEO	GDS968	2.57358080474	HOMO SAPIENS	Radiation therapy toxicity association with abnormal transcriptional response to DNA damage	individual	RadS8	RadS9	GPL8300
E-GEOD-14990_25_1	ArrayExpress	E-GEOD-14990	4.70088543709	HOMO SAPIENS	MYC regulation of a poor prognosis metastatic cancer cell state	Factor.Value..CELL.TYPE.	cancer cell culture	immortalized cell culture	A-AFFY-44
GDS181_tissue_13	GEO	GDS181	3.15335783614	HOMO SAPIENS	Large-scale analysis of the human transcriptome (HG-U95A)	tissue	HL60	pituitary gland	GPL91
GDS181_tissue_13	GEO	GDS181	3.7826795269	HOMO SAPIENS	Large-scale analysis of the human transcriptome (HG-U95A)	tissue	HL60	thymus	GPL91
E-GEOD-22787_37_1	ArrayExpress	E-GEOD-22787	-7.31283559714	HOMO SAPIENS	Affymetrix HG-U133A 2.0 Expression data	FactorValue..GENOTYPE.VARIATION.	BRAF V600E mutation	wild type BRAF, NRAS, and CDKN2A	A-AFFY-37
GDS181_tissue_23	GEO	GDS181	1.10927854309	HOMO SAPIENS	Large-scale analysis of the human transcriptome (HG-U95A)	tissue	pituitary gland	thyroid	GPL91
GDS3116_individual_16	GEO	GDS3116	-1.79571097566	HOMO SAPIENS	Letrozole effect on breast cancer tumors	individual	24	57	GPL96
GDS2819_individual_8	GEO	GDS2819	-3.6837575024	HOMO SAPIENS	Leukemic white blood cells and various RNA preparation protocols	individual	patient 16	patient 21	GPL570
GDS968_individual_16	GEO	GDS968	-2.02405574223	HOMO SAPIENS	Radiation therapy toxicity association with abnormal transcriptional response to DNA damage	individual	Rad1	SkCa10	GPL8300
GDS686_cell.line_3	GEO	GDS686	1.55848045536	HOMO SAPIENS	Store-operated calcium entry in HEK-293 cells	cell.line	H24	L29	GPL96
GDS3113_tissue_23	GEO	GDS3113	1.30033110149	HOMO SAPIENS	Various normal tissues	tissue	small intestine	Universal Human Reference RNA	GPL2986
E-GEOD-29625_65_1	ArrayExpress	E-GEOD-29625	-1.51467651228	HOMO SAPIENS	Human embryonic stem cells derived from embryos at different stages of development share similar transcription profiles	FactorValue..CELL.LINE.	not specified	SG4	A-AFFY-44
GDS3113_tissue_10	GEO	GDS3113	1.23316816996	HOMO SAPIENS	Various normal tissues	tissue	kidney	mammary gland	GPL2986
GDS596_tissue_3	GEO	GDS596	2.08890057569	HOMO SAPIENS	Large-scale analysis of the human transcriptome (HG-U133A)	tissue	adrenal cortex	PB-CD14+monocytes	GPL96
GDS596_tissue_16	GEO	GDS596	3.81145361561	HOMO SAPIENS	Large-scale analysis of the human transcriptome (HG-U133A)	tissue	cerebellum	fetal thyroid	GPL96
E-TABM-740_29_5	ArrayExpress	E-TABM-740	1.23621572587	HOMO SAPIENS	Transcription profiling of PBMCs from slightly obese human males given diclofenac or a placebo to study modulation of inflammation	Factor.Value..Individual.	Subject 14	Subject 5	A-AFFY-44
GDS3116_individual_30	GEO	GDS3116	-2.07037208592	HOMO SAPIENS	Letrozole effect on breast cancer tumors	individual	4	57	GPL96
GDS596_tissue_8	GEO	GDS596	2.86039548851	HOMO SAPIENS	Large-scale analysis of the human transcriptome (HG-U133A)	tissue	BM-CD105+ endothelial	testis leydig cell	GPL96
GDS596_tissue_21	GEO	GDS596	-2.08290951689	HOMO SAPIENS	Large-scale analysis of the human transcriptome (HG-U133A)	tissue	dorsal root ganglion	uterus	GPL96
GDS596_tissue_37	GEO	GDS596	4.22671063064	HOMO SAPIENS	Large-scale analysis of the human transcriptome (HG-U133A)	tissue	lymphoma burkitts raji	tongue	GPL96
GDS596_tissue_13	GEO	GDS596	-1.7603143228	HOMO SAPIENS	Large-scale analysis of the human transcriptome (HG-U133A)	tissue	bronchial epithelial cells	cingulate cortex	GPL96
GDS596_tissue_8	GEO	GDS596	3.33475696119	HOMO SAPIENS	Large-scale analysis of the human transcriptome (HG-U133A)	tissue	BM-CD105+ endothelial	tongue	GPL96
GDS596_tissue_18	GEO	GDS596	-3.18019624862	HOMO SAPIENS	Large-scale analysis of the human transcriptome (HG-U133A)	tissue	ciliary ganglion	PB-CD8+T cells	GPL96
GDS596_tissue_41	GEO	GDS596	-2.29822554146	HOMO SAPIENS	Large-scale analysis of the human transcriptome (HG-U133A)	tissue	ovary	PB-CD56+NK cells	GPL96
E-GEOD-18552_60_1	ArrayExpress	E-GEOD-18552	6.93095714201	HOMO SAPIENS	CDK inhibitors and flavopiridol profiling on A2780 and MCF7 cells	FactorValue..TREATMENT.	17AAG	CDk-125	A-AFFY-44
GDS3116_individual_11	GEO	GDS3116	1.93851756691	HOMO SAPIENS	Letrozole effect on breast cancer tumors	individual	2	39	GPL96
GDS181_tissue_7	GEO	GDS181	-1.1209456755	HOMO SAPIENS	Large-scale analysis of the human transcriptome (HG-U95A)	tissue	corpus callosum	liver	GPL91
GDS968_individual_32	GEO	GDS968	-2.33991906115	HOMO SAPIENS	Radiation therapy toxicity association with abnormal transcriptional response to DNA damage	individual	RadC9	RadS7	GPL8300
GDS181_tissue_6	GEO	GDS181	3.23199095778	HOMO SAPIENS	Large-scale analysis of the human transcriptome (HG-U95A)	tissue	cerebellum	heart	GPL91
GDS262_disease.state_1	GEO	GDS262	-1.42304237363	HOMO SAPIENS	Duchenne muscular dystrophy (HG-U95A)	disease.state	Duchenne muscular dystrophy	normal	GPL91
GDS3113_tissue_3	GEO	GDS3113	1.79123409539	HOMO SAPIENS	Various normal tissues	tissue	brain	ovary	GPL2986
GDS596_tissue_11	GEO	GDS596	4.00721864142	HOMO SAPIENS	Large-scale analysis of the human transcriptome (HG-U133A)	tissue	BM-CD71+early erythroid	thymus	GPL96
GDS968_individual_28	GEO	GDS968	2.49528763388	HOMO SAPIENS	Radiation therapy toxicity association with abnormal transcriptional response to DNA damage	individual	RadC5	SkCa9	GPL8300
GDS596_tissue_25	GEO	GDS596	-3.16134723371	HOMO SAPIENS	Large-scale analysis of the human transcriptome (HG-U133A)	tissue	fetal thyroid	medulla oblongata	GPL96
E-GEOD-11238_25_1	ArrayExpress	E-GEOD-11238	-2.04977079046	HOMO SAPIENS	Transcription profiling by array of HeLa cells infected with vaccinia virus mutant for E3L	Factor.Value.time.	2	9	A-AFFY-44
E-MEXP-2700_27_2	ArrayExpress	E-MEXP-2700	-1.55925929957	HOMO SAPIENS	Investigating gradients of gene expression involved in early human cortical development	Factor.Value.AGE.	9	11	A-AFFY-44
GDS3113_tissue_15	GEO	GDS3113	3.06091290843	HOMO SAPIENS	Various normal tissues	tissue	pancreas	uterus	GPL2986
GDS596_tissue_11	GEO	GDS596	3.61614056378	HOMO SAPIENS	Large-scale analysis of the human transcriptome (HG-U133A)	tissue	BM-CD71+early erythroid	PB-CD8+T cells	GPL96
E-GEOD-30127_31_1	ArrayExpress	E-GEOD-30127	1.93835430143	HOMO SAPIENS	Establishment of human trophoblast progenitor cell lines from the chorion	FactorValue..CELL.LINE.CELL.TYPE.	CTB primary cells	TBPC monolayer	A-AFFY-44
GDS1479_specimen_3	GEO	GDS1479	-2.09218508502	HOMO SAPIENS	Carcinoma in situ lesions of the urinary bladder	specimen	normal mucosa	superficial transitional cell carcinoma w/o surrounding carcinoma in situ (CIS) lesion	GPL96
E-GEOD-14098_36_1	ArrayExpress	E-GEOD-14098	1.94637069456	HOMO SAPIENS	Gene expression profiles obtained from laser-microdissected human choroid plexus papilloma cells	FactorValue..AGE.OF.PATIENT.	0 years	not specified	A-AFFY-37
E-GEOD-25613_37_4	ArrayExpress	E-GEOD-25613	-3.99695862446	HOMO SAPIENS	A Novel Pro-Survival Function of Cyclin-D1 Underlies Its Oncogenic Role and Potential as a Therapeutic Target in Human and Murine Mantle Cell Lymphoma	FactorValue..CELL.LINE.	JEKO	REC1	A-AFFY-44
GDS2055_individual_2	GEO	GDS2055	-1.84036320372	HOMO SAPIENS	Skeletal muscle types (HG-U133A)	individual	2	9	GPL96
E-GEOD-28799_39_1	ArrayExpress	E-GEOD-28799	-4.65723731454	HOMO SAPIENS	Isolation and characterization of stem-like cells from a human ovarian cancer cell line	FactorValue..CELL.LINE.	OVCAR-3_derived stem cell-like cells	OVCAR-3 parental (progenitor)	A-AFFY-44
E-MEXP-3111_34_1	ArrayExpress	E-MEXP-3111	-5.49437030175	HOMO SAPIENS	Interactome of Human Embryo Implantation: Identification of Gene Expression Pathways, Regulation, and Integrated Regulatory Networks.	Factor.Value.DevelopmentalStage.	adult	embryo	A-AFFY-44
GDS2819_disease.state_4	GEO	GDS2819	1.85733757386	HOMO SAPIENS	Leukemic white blood cells and various RNA preparation protocols	disease.state	AML with normal karyotype and other abnormalities	AML with t 11q23, MLL	GPL570
GDS596_tissue_10	GEO	GDS596	2.26077374049	HOMO SAPIENS	Large-scale analysis of the human transcriptome (HG-U133A)	tissue	BM-CD34+	uterus	GPL96
GDS3113_tissue_3	GEO	GDS3113	1.20206331285	HOMO SAPIENS	Various normal tissues	tissue	brain	thyroid	GPL2986
GDS3113_tissue_2	GEO	GDS3113	-1.1492048294	HOMO SAPIENS	Various normal tissues	tissue	bone marrow	prostate	GPL2986
GDS181_tissue_19	GEO	GDS181	-2.05022557878	HOMO SAPIENS	Large-scale analysis of the human transcriptome (HG-U95A)	tissue	myelogenous k562	thalamus	GPL91
GDS596_tissue_32	GEO	GDS596	7.62635471461	HOMO SAPIENS	Large-scale analysis of the human transcriptome (HG-U133A)	tissue	leukemia promyelocytic hl60	trigeminal ganglion	GPL96
GDS596_tissue_16	GEO	GDS596	-3.50155730097	HOMO SAPIENS	Large-scale analysis of the human transcriptome (HG-U133A)	tissue	cerebellum	lymphoma burkitts daudi	GPL96
GDS968_individual_16	GEO	GDS968	-1.29355257324	HOMO SAPIENS	Radiation therapy toxicity association with abnormal transcriptional response to DNA damage	individual	Rad1	SkCa5	GPL8300
GDS596_tissue_21	GEO	GDS596	-1.9281072742	HOMO SAPIENS	Large-scale analysis of the human transcriptome (HG-U133A)	tissue	dorsal root ganglion	thyroid	GPL96
GDS181_tissue_9	GEO	GDS181	-1.65351293422	HOMO SAPIENS	Large-scale analysis of the human transcriptome (HG-U95A)	tissue	DRG	fetal liver	GPL91
GDS2819_individual_2	GEO	GDS2819	-3.27387291628	HOMO SAPIENS	Leukemic white blood cells and various RNA preparation protocols	individual	patient 10	patient 14	GPL570
GDS968_individual_37	GEO	GDS968	-1.7119910094	HOMO SAPIENS	Radiation therapy toxicity association with abnormal transcriptional response to DNA damage	individual	RadS14	RadS7	GPL8300
GDS968_individual_5	GEO	GDS968	-4.10754683343	HOMO SAPIENS	Radiation therapy toxicity association with abnormal transcriptional response to DNA damage	individual	NoCa13	RadC1	GPL8300
GDS2819_individual_1	GEO	GDS2819	-3.32119657712	HOMO SAPIENS	Leukemic white blood cells and various RNA preparation protocols	individual	patient 1	patient 11	GPL570
GDS596_tissue_23	GEO	GDS596	1.5324521372	HOMO SAPIENS	Large-scale analysis of the human transcriptome (HG-U133A)	tissue	fetal liver	PB-CD4+T cells	GPL96
GDS3113_tissue_21	GEO	GDS3113	1.10995411474	HOMO SAPIENS	Various normal tissues	tissue	skeletal muscle	small intestine	GPL2986
GDS596_tissue_19	GEO	GDS596	3.51968408765	HOMO SAPIENS	Large-scale analysis of the human transcriptome (HG-U133A)	tissue	cingulate cortex	ovary	GPL96
GDS181_tissue_11	GEO	GDS181	1.47704147374	HOMO SAPIENS	Large-scale analysis of the human transcriptome (HG-U95A)	tissue	fetal liver	thyroid	GPL91
GDS968_individual_35	GEO	GDS968	-2.86141439018	HOMO SAPIENS	Radiation therapy toxicity association with abnormal transcriptional response to DNA damage	individual	RadS12	RadS8	GPL8300
GDS2520_individual_6	GEO	GDS2520	1.22808145432	HOMO SAPIENS	Head and neck squamous cell carcinoma	individual	patient 14	patient 20	GPL8300
GDS2819_individual_3	GEO	GDS2819	2.20569258121	HOMO SAPIENS	Leukemic white blood cells and various RNA preparation protocols	individual	patient 11	patient 9	GPL570
GDS596_tissue_32	GEO	GDS596	4.70452527869	HOMO SAPIENS	Large-scale analysis of the human transcriptome (HG-U133A)	tissue	leukemia promyelocytic hl60	testis	GPL96
E-GEOD-30122_43_3	ArrayExpress	E-GEOD-30122	-1.12562274154	HOMO SAPIENS	Transcriptome Analysis of Human Diabetic Kidney Disease	FactorValue..INDIVIDUAL.	119	150	A-AFFY-37
GDS3113_tissue_28	GEO	GDS3113	-1.14744987475	HOMO SAPIENS	Various normal tissues	tissue	thyroid	tonsil	GPL2986
GDS3113_tissue_23	GEO	GDS3113	1.46472743577	HOMO SAPIENS	Various normal tissues	tissue	small intestine	thyroid	GPL2986
GDS181_tissue_25	GEO	GDS181	-1.25533975503	HOMO SAPIENS	Large-scale analysis of the human transcriptome (HG-U95A)	tissue	prostate	whole brain	GPL91
GDS181_tissue_6	GEO	GDS181	3.64168414679	HOMO SAPIENS	Large-scale analysis of the human transcriptome (HG-U95A)	tissue	cerebellum	uterus	GPL91
E-GEOD-35566_40_3	ArrayExpress	E-GEOD-35566	4.30017804069	HOMO SAPIENS	Expression profiles of a panel of MSS and MSI colon cancer cell lines	FactorValue..CELL.LINE.	HCT116	LIM2405	A-AFFY-44
E-GEOD-37645_31_6	ArrayExpress	E-GEOD-37645	-3.96001584146	HOMO SAPIENS	The gamma secretase inhibitor MRK-003 attenuates pancreatic cancer growth in preclinical models	FactorValue..DONOR.CELL.LINE.	Panc265	Panc291	A-AFFY-44
E-MEXP-2360_27_1	ArrayExpress	E-MEXP-2360	-1.54744425762	HOMO SAPIENS	Transcription profiling of human memory B cells to plasma cells differentiation time course	Factor.Value.CELL_TYPE.	activated B cells	plasma cells	A-AFFY-44
GDS968_individual_2	GEO	GDS968	1.54787103915	HOMO SAPIENS	Radiation therapy toxicity association with abnormal transcriptional response to DNA damage	individual	NoCa10	NoCa9	GPL8300
E-GEOD-23583_50_1	ArrayExpress	E-GEOD-23583	-1.81210572695	HOMO SAPIENS	Highly efficient reprogramming to pluripotency and directed differentiation using synthetic mRNA	FactorValue..CELL.TYPE.	BJ fibroblast	iPS cells derived from CF fibroblast	A-AFFY-44
E-GEOD-7835_29_2	ArrayExpress	E-GEOD-7835	1.42992165339	HOMO SAPIENS	Transcription profiling by array of human glioblastoma cells after stimulation with deferoxamine and treatment with polyamide 1, echinomycin, or HIF-1a siRNA	Factor.Value.compound.	echinomycin	polyamide 1	A-AFFY-44
GDS968_individual_9	GEO	GDS968	-2.73574908975	HOMO SAPIENS	Radiation therapy toxicity association with abnormal transcriptional response to DNA damage	individual	NoCa3	SkCa7	GPL8300
E-GEOD-19650_38_3	ArrayExpress	E-GEOD-19650	4.35533172495	HOMO SAPIENS	Expression data from epithelial cells during the process of multistep pancreatic carcinogenesis	FactorValue..DISEASE.STATUS.	intraductal papillary-mucinous neoplasm (IPMN)	normal	A-AFFY-44
GDS596_tissue_11	GEO	GDS596	3.33071931655	HOMO SAPIENS	Large-scale analysis of the human transcriptome (HG-U133A)	tissue	BM-CD71+early erythroid	kidney	GPL96
E-GEOD-22544_30_1	ArrayExpress	E-GEOD-22544	2.91470666774	HOMO SAPIENS	Transcription profiling by array of human infiltrating ductal carcinomas of the breast	Factor.Value.disease.state.	infiltrating ductal carcinoma	normal	A-AFFY-44
E-GEOD-17714_29_3	ArrayExpress	E-GEOD-17714	-2.76435527922	HOMO SAPIENS	Transcription profiling by array of human neuroblastoma cell lines after growth in hypoxia	Factor.Value.cell.line.	GI-ME-N	SK-N-F1	A-AFFY-44
GDS596_tissue_7	GEO	GDS596	-2.53251584667	HOMO SAPIENS	Large-scale analysis of the human transcriptome (HG-U133A)	tissue	atrioventricular node	PB-BDCA4+ dendritic cells	GPL96
GDS596_tissue_25	GEO	GDS596	-2.51545565242	HOMO SAPIENS	Large-scale analysis of the human transcriptome (HG-U133A)	tissue	fetal thyroid	PB-CD56+NK cells	GPL96
E-GEOD-28796_41_1	ArrayExpress	E-GEOD-28796	2.79707983988	HOMO SAPIENS	Gene expression profiles of pretreatment biopsies from dose-dense-docetaxel-treated breast cancers	FactorValue..SAMPLE.	1	6	A-AFFY-44
GDS2819_individual_8	GEO	GDS2819	-3.41482023126	HOMO SAPIENS	Leukemic white blood cells and various RNA preparation protocols	individual	patient 16	patient 4	GPL570
GDS596_tissue_37	GEO	GDS596	6.69745473499	HOMO SAPIENS	Large-scale analysis of the human transcriptome (HG-U133A)	tissue	lymphoma burkitts raji	trigeminal ganglion	GPL96
GDS3116_individual_18	GEO	GDS3116	-2.04780195913	HOMO SAPIENS	Letrozole effect on breast cancer tumors	individual	27	29	GPL96
GDS596_tissue_8	GEO	GDS596	1.73377452381	HOMO SAPIENS	Large-scale analysis of the human transcriptome (HG-U133A)	tissue	BM-CD105+ endothelial	globus pallidus	GPL96
GDS3113_tissue_14	GEO	GDS3113	-1.54143656229	HOMO SAPIENS	Various normal tissues	tissue	ovary	trachea	GPL2986
GDS2819_individual_7	GEO	GDS2819	3.32411399846	HOMO SAPIENS	Leukemic white blood cells and various RNA preparation protocols	individual	patient 15	patient 8	GPL570
GDS2819_disease.state_2	GEO	GDS2819	3.13078581556	HOMO SAPIENS	Leukemic white blood cells and various RNA preparation protocols	disease.state	ALL with t 1, 19	AML with t 11q23, MLL	GPL570
GDS3113_tissue_8	GEO	GDS3113	2.35569322684	HOMO SAPIENS	Various normal tissues	tissue	fetal thymus	retina	GPL2986
GDS2819_disease.state_5	GEO	GDS2819	-1.41378949685	HOMO SAPIENS	Leukemic white blood cells and various RNA preparation protocols	disease.state	AML with t 11q23, MLL	c-ALL, Pre-B-ALL with t 9,22	GPL570
GDS1956_disease.state_9	GEO	GDS1956	-1.2007114802	HOMO SAPIENS	Various muscle diseases (HG-U133A)	disease.state	FKRP mutation	normal	GPL96
GDS3071_disease.state_1	GEO	GDS3071	1.60443096742	HOMO SAPIENS	Keloid fibroblast response to hydrocortisone in vitro	disease.state	keloid scar	normal scar	GPL570
E-GEOD-31545_44_2	ArrayExpress	E-GEOD-31545	-1.27316199238	HOMO SAPIENS	Stem-like glioma-propagating cells contribute to molecular heterogeneity and survival outcome in oligodendroglial tumors	FactorValue..PATIENT.	2	5	A-AFFY-44
GDS181_tissue_14	GEO	GDS181	-3.02408668701	HOMO SAPIENS	Large-scale analysis of the human transcriptome (HG-U95A)	tissue	HUVEC	liver	GPL91
GDS596_tissue_26	GEO	GDS596	1.81665042232	HOMO SAPIENS	Large-scale analysis of the human transcriptome (HG-U133A)	tissue	globus pallidus	whole blood	GPL96
GDS596_tissue_19	GEO	GDS596	3.07437629475	HOMO SAPIENS	Large-scale analysis of the human transcriptome (HG-U133A)	tissue	cingulate cortex	trachea	GPL96
GDS2520_individual_13	GEO	GDS2520	-1.06203102482	HOMO SAPIENS	Head and neck squamous cell carcinoma	individual	patient 20	patient 5	GPL8300
GDS968_individual_27	GEO	GDS968	-1.51584245125	HOMO SAPIENS	Radiation therapy toxicity association with abnormal transcriptional response to DNA damage	individual	RadC4	SkCa4	GPL8300
GDS968_individual_40	GEO	GDS968	2.5700982972	HOMO SAPIENS	Radiation therapy toxicity association with abnormal transcriptional response to DNA damage	individual	RadS7	SkCa12	GPL8300
GDS968_individual_5	GEO	GDS968	-1.53019919399	HOMO SAPIENS	Radiation therapy toxicity association with abnormal transcriptional response to DNA damage	individual	NoCa13	RadS10	GPL8300
E-GEOD-24547_47_1	ArrayExpress	E-GEOD-24547	6.7765860712	HOMO SAPIENS	Transcriptional pathway signatures for the Aurora inhibitor Danusertib	FactorValue..TISSUE.ORIGIN.	Breast	Ovary	A-AFFY-44
E-GEOD-18593_29_1	ArrayExpress	E-GEOD-18593	-2.7334105331	HOMO SAPIENS	Expression data on APM effect in vitro	FactorValue..CELL.TYPE.	Aortic Endothelial Cells	Bronchail Epithelial Cells	A-AFFY-37
GDS2819_individual_8	GEO	GDS2819	-3.88198823141	HOMO SAPIENS	Leukemic white blood cells and various RNA preparation protocols	individual	patient 16	patient 5	GPL570
GDS596_tissue_15	GEO	GDS596	1.39724580978	HOMO SAPIENS	Large-scale analysis of the human transcriptome (HG-U133A)	tissue	caudate nucleus	fetal lung	GPL96
GDS596_tissue_11	GEO	GDS596	2.37719414922	HOMO SAPIENS	Large-scale analysis of the human transcriptome (HG-U133A)	tissue	BM-CD71+early erythroid	temporal lobe	GPL96
GDS596_tissue_16	GEO	GDS596	2.62985732293	HOMO SAPIENS	Large-scale analysis of the human transcriptome (HG-U133A)	tissue	cerebellum	testis interstitial	GPL96
GDS2615_time_1	GEO	GDS2615	-1.56628170021	HOMO SAPIENS	Mucociliary differentiation of airway epithelial cells	time	0 d	8 d	GPL570
GDS596_tissue_7	GEO	GDS596	-3.82310133699	HOMO SAPIENS	Large-scale analysis of the human transcriptome (HG-U133A)	tissue	atrioventricular node	fetal brain	GPL96
GDS596_tissue_2	GEO	GDS596	-2.76070559661	HOMO SAPIENS	Large-scale analysis of the human transcriptome (HG-U133A)	tissue	adipocyte	pons	GPL96
E-GEOD-27515_39_2	ArrayExpress	E-GEOD-27515	7.60337750156	HOMO SAPIENS	Isolation and characterization of a metastatic hybrid cell line generated by ER negative and ER positive breast cancer cells in mouse bone marrow	FactorValue..GENOTYPE.	ER positive ZR-75-1/GFP/puro	GFP+ and estrogen-independent	A-AFFY-44
E-GEOD-22973_42_5	ArrayExpress	E-GEOD-22973	-7.25384858203	HOMO SAPIENS	An Invasive Gene Expression Signature in Pancreas Cancer.	FactorValue..CELL.PASSAGE.	P8	P9	A-AFFY-44
GDS1956_disease.state_6	GEO	GDS1956	-1.18726265802	HOMO SAPIENS	Various muscle diseases (HG-U133A)	disease.state	dysferlin mutation	normal	GPL96
GDS596_tissue_6	GEO	GDS596	-6.7336209291	HOMO SAPIENS	Large-scale analysis of the human transcriptome (HG-U133A)	tissue	appendix	lymphoma burkitts daudi	GPL96
GDS3113_tissue_7	GEO	GDS3113	1.53326473522	HOMO SAPIENS	Various normal tissues	tissue	fetal liver	tonsil	GPL2986
GDS2819_individual_5	GEO	GDS2819	2.94443403768	HOMO SAPIENS	Leukemic white blood cells and various RNA preparation protocols	individual	patient 13	patient 8	GPL570
GDS3029_cell.type_1	GEO	GDS3029	-6.22973185832	HOMO SAPIENS	Small-cell lung carcinoma cell lines of varying sensitivity to a Bcl-2 antagonist	cell.type	ABT-737 resistant	ABT-737 sensitive	GPL571
GDS596_tissue_8	GEO	GDS596	3.52005212071	HOMO SAPIENS	Large-scale analysis of the human transcriptome (HG-U133A)	tissue	BM-CD105+ endothelial	spinal cord	GPL96
GDS968_individual_5	GEO	GDS968	-3.01984397014	HOMO SAPIENS	Radiation therapy toxicity association with abnormal transcriptional response to DNA damage	individual	NoCa13	RadS8	GPL8300
GDS596_tissue_25	GEO	GDS596	-7.31301091659	HOMO SAPIENS	Large-scale analysis of the human transcriptome (HG-U133A)	tissue	fetal thyroid	lymphoma burkitts daudi	GPL96
E-GEOD-23583_50_1	ArrayExpress	E-GEOD-23583	-1.42102772839	HOMO SAPIENS	Highly efficient reprogramming to pluripotency and directed differentiation using synthetic mRNA	FactorValue..CELL.TYPE.	BJ fibroblast	iPS cells derived from BJ fibroblast	A-AFFY-44
GDS596_tissue_17	GEO	GDS596	3.43398276557	HOMO SAPIENS	Large-scale analysis of the human transcriptome (HG-U133A)	tissue	cerebellum peduncles	ovary	GPL96
E-GEOD-26541_35_1	ArrayExpress	E-GEOD-26541	2.84239549289	HOMO SAPIENS	Gene expression profiles of p53 depleted human mammary epithelial cells with their Ras-infected epithelial and mesenchymal derivatives	FactorValue..PHENOTYPE.	Tert/shp53 control	Tert/shp53/Ras/Epi	A-AFFY-44
GDS2819_individual_2	GEO	GDS2819	-3.08045752954	HOMO SAPIENS	Leukemic white blood cells and various RNA preparation protocols	individual	patient 10	patient 21	GPL570
GDS181_tissue_28	GEO	GDS181	1.48602540428	HOMO SAPIENS	Large-scale analysis of the human transcriptome (HG-U95A)	tissue	salivary gland	spinal cord	GPL91
GDS3113_tissue_10	GEO	GDS3113	-1.45429571612	HOMO SAPIENS	Various normal tissues	tissue	kidney	liver	GPL2986
E-GEOD-17714_29_6	ArrayExpress	E-GEOD-17714	-1.34176370902	HOMO SAPIENS	Transcription profiling by array of human neuroblastoma cell lines after growth in hypoxia	Factor.Value.cell.line.	SHEP-2	SK-N-F1	A-AFFY-44
E-GEOD-12305_41_1	ArrayExpress	E-GEOD-12305	1.49327329834	HOMO SAPIENS	A 5 Sequence of Human HMGB2 Gene for Transcriptional Targeting of Glioblastoma	FactorValue..GROWTH.MEDIUM.	Astrocyte Basal Medium (ABM) and the following growth supplements: rhEGF, 0.5 ml; Insulin, 1.25 ml; Ascorbic Acid, 0.5 ml; GA-1000, 0.5 ml, L-Glutamine, 5.0 ml; FBS, 15 ml.	Dulbecco's Modified Eagle Medium and the following growth supplements: Penicillin/streptomycin, 5.0 ml; L-Glutamine, 5.0 ml; FBS, 15 ml.	A-AFFY-44
GDS596_tissue_48	GEO	GDS596	1.23382645193	HOMO SAPIENS	Large-scale analysis of the human transcriptome (HG-U133A)	tissue	PB-CD4+T cells	thyroid	GPL96
GDS596_tissue_36	GEO	GDS596	5.17768821488	HOMO SAPIENS	Large-scale analysis of the human transcriptome (HG-U133A)	tissue	lymphoma burkitts daudi	pons	GPL96
E-GEOD-16934_39_1	ArrayExpress	E-GEOD-16934	1.21336089654	HOMO SAPIENS	A five-gene signature is associated with tumor progression and poor prognosis in colorectal cancer	FactorValue..SCP.	not specified	SCP51	A-AFFY-44
E-GEOD-20124_28_1	ArrayExpress	E-GEOD-20124	1.41233159842	HOMO SAPIENS	Transcriptome analysis of human Whartons jelly stem cells: in-house analysis	FactorValue..CELL.TYPE.	embryonic carcinoma cell line	Wharton's jelly stem cell line	A-AFFY-44
GDS3116_individual_32	GEO	GDS3116	-2.60148651719	HOMO SAPIENS	Letrozole effect on breast cancer tumors	individual	41	49	GPL96
E-MEXP-2360_27_2	ArrayExpress	E-MEXP-2360	-1.89185397436	HOMO SAPIENS	Transcription profiling of human memory B cells to plasma cells differentiation time course	Factor.Value.CELL_TYPE.	bone marrow plasma cells	plasmablasts	A-AFFY-44
GDS968_individual_15	GEO	GDS968	-2.75489173294	HOMO SAPIENS	Radiation therapy toxicity association with abnormal transcriptional response to DNA damage	individual	NoCa9	SkCa7	GPL8300
E-GEOD-25613_37_7	ArrayExpress	E-GEOD-25613	-4.41545852034	HOMO SAPIENS	A Novel Pro-Survival Function of Cyclin-D1 Underlies Its Oncogenic Role and Potential as a Therapeutic Target in Human and Murine Mantle Cell Lymphoma	FactorValue..CELL.LINE.	MINO	REC1	A-AFFY-44
GDS3516_disease.state_6	GEO	GDS3516	1.51233967984	HOMO SAPIENS	Nodular lymphocyte-predominant Hodgkin lymphoma: lymphocytic and histiocytic cells	disease.state	normal centroblasts	normal memory B-cells	GPL570
GDS596_tissue_21	GEO	GDS596	-3.0266652125	HOMO SAPIENS	Large-scale analysis of the human transcriptome (HG-U133A)	tissue	dorsal root ganglion	testis	GPL96
GDS596_tissue_36	GEO	GDS596	5.62134603596	HOMO SAPIENS	Large-scale analysis of the human transcriptome (HG-U133A)	tissue	lymphoma burkitts daudi	prostate	GPL96
GDS596_tissue_9	GEO	GDS596	-2.21263543063	HOMO SAPIENS	Large-scale analysis of the human transcriptome (HG-U133A)	tissue	BM-CD33+myeloid	fetal brain	GPL96
GDS913_individual_8	GEO	GDS913	2.13133738505	HOMO SAPIENS	DNA damage from ultraviolet and ionizing radiation effect on peripheral blood lymphocytes	individual	NoCa2	NoCa9	GPL8300
GDS596_tissue_37	GEO	GDS596	2.21305934739	HOMO SAPIENS	Large-scale analysis of the human transcriptome (HG-U133A)	tissue	lymphoma burkitts raji	subthalamic nucleus	GPL96
GDS596_tissue_38	GEO	GDS596	2.94411712276	HOMO SAPIENS	Large-scale analysis of the human transcriptome (HG-U133A)	tissue	medulla oblongata	ovary	GPL96
GDS968_individual_8	GEO	GDS968	1.10553466973	HOMO SAPIENS	Radiation therapy toxicity association with abnormal transcriptional response to DNA damage	individual	NoCa2	SkCa1	GPL8300
GDS968_individual_30	GEO	GDS968	1.45497294812	HOMO SAPIENS	Radiation therapy toxicity association with abnormal transcriptional response to DNA damage	individual	RadC7	SkCa9	GPL8300
E-GEOD-9894_31_2	ArrayExpress	E-GEOD-9894	-4.38716654234	HOMO SAPIENS	Transcription profiling of human culture-amplified and native bone marrow mesenchymal stem cells to characterize specific plasma membrane protein phenotype	Factor.Value.cell.type.	granulopoietic	mesenchymal stem cell	A-AFFY-44
GDS596_tissue_62	GEO	GDS596	-1.56997112931	HOMO SAPIENS	Large-scale analysis of the human transcriptome (HG-U133A)	tissue	superior cervical ganglion	thyroid	GPL96
GDS968_individual_16	GEO	GDS968	-2.33250193668	HOMO SAPIENS	Radiation therapy toxicity association with abnormal transcriptional response to DNA damage	individual	Rad1	SkCa7	GPL8300
E-GEOD-28796_41_5	ArrayExpress	E-GEOD-28796	1.89219690504	HOMO SAPIENS	Gene expression profiles of pretreatment biopsies from dose-dense-docetaxel-treated breast cancers	FactorValue..SAMPLE.	5	12	A-AFFY-44
GDS596_tissue_2	GEO	GDS596	-2.40038411683	HOMO SAPIENS	Large-scale analysis of the human transcriptome (HG-U133A)	tissue	adipocyte	amygdala	GPL96
E-GEOD-27280_34_4	ArrayExpress	E-GEOD-27280	-2.67912316942	HOMO SAPIENS	Pompe disease induced pluripotent stem cells for pathogenesis modeling, drug testing and disease marker identification	FactorValue..CELL.TYPE.	PomD-iPSC-CMLC	PomD-iPSCs	A-AFFY-44
GDS596_tissue_13	GEO	GDS596	2.54873287753	HOMO SAPIENS	Large-scale analysis of the human transcriptome (HG-U133A)	tissue	bronchial epithelial cells	olfactory bulb	GPL96
GDS3516_disease.state_2	GEO	GDS3516	-2.55416784998	HOMO SAPIENS	Nodular lymphocyte-predominant Hodgkin lymphoma: lymphocytic and histiocytic cells	disease.state	classical Hodgkin lymphoma	normal naive B-cells	GPL570
E-GEOD-28796_41_4	ArrayExpress	E-GEOD-28796	1.49664893015	HOMO SAPIENS	Gene expression profiles of pretreatment biopsies from dose-dense-docetaxel-treated breast cancers	FactorValue..SAMPLE.	4	12	A-AFFY-44
GDS2615_time_6	GEO	GDS2615	-1.51088901778	HOMO SAPIENS	Mucociliary differentiation of airway epithelial cells	time	1 d	21 d	GPL570
GDS596_tissue_34	GEO	GDS596	-2.32072222656	HOMO SAPIENS	Large-scale analysis of the human transcriptome (HG-U133A)	tissue	lung	whole brain	GPL96
GDS968_individual_16	GEO	GDS968	-1.99899209329	HOMO SAPIENS	Radiation therapy toxicity association with abnormal transcriptional response to DNA damage	individual	Rad1	RadC5	GPL8300
GDS596_tissue_45	GEO	GDS596	-2.20914101797	HOMO SAPIENS	Large-scale analysis of the human transcriptome (HG-U133A)	tissue	PB-BDCA4+ dendritic cells	thalamus	GPL96
GDS181_tissue_4	GEO	GDS181	4.47577849208	HOMO SAPIENS	Large-scale analysis of the human transcriptome (HG-U95A)	tissue	Burkitt's Raji	HUVEC	GPL91
GDS181_tissue_6	GEO	GDS181	2.38878555489	HOMO SAPIENS	Large-scale analysis of the human transcriptome (HG-U95A)	tissue	cerebellum	prostate cancer	GPL91
GDS3113_tissue_7	GEO	GDS3113	2.70007040583	HOMO SAPIENS	Various normal tissues	tissue	fetal liver	placenta	GPL2986
GDS596_tissue_7	GEO	GDS596	-4.53836634281	HOMO SAPIENS	Large-scale analysis of the human transcriptome (HG-U133A)	tissue	atrioventricular node	pancreas	GPL96
GDS181_tissue_20	GEO	GDS181	-2.63516188263	HOMO SAPIENS	Large-scale analysis of the human transcriptome (HG-U95A)	tissue	ovary-pool	whole brain	GPL91
GDS181_tissue_14	GEO	GDS181	-3.10161737767	HOMO SAPIENS	Large-scale analysis of the human transcriptome (HG-U95A)	tissue	HUVEC	thalamus	GPL91
E-GEOD-7869_29_1	ArrayExpress	E-GEOD-7869	-2.76915099642	HOMO SAPIENS	Transcription profiling by array of human renal cysts from patients with autosomal dominant polycystic kidney disease	Factor.Value.histology.	large cyst	normal	A-AFFY-44
GDS3113_tissue_2	GEO	GDS3113	-1.50712317882	HOMO SAPIENS	Various normal tissues	tissue	bone marrow	fetal brain	GPL2986
GDS3113_tissue_23	GEO	GDS3113	1.58231011215	HOMO SAPIENS	Various normal tissues	tissue	small intestine	uterus	GPL2986
GDS2819_individual_7	GEO	GDS2819	1.76370797578	HOMO SAPIENS	Leukemic white blood cells and various RNA preparation protocols	individual	patient 15	patient 18	GPL570
GDS596_tissue_62	GEO	GDS596	-4.63869160169	HOMO SAPIENS	Large-scale analysis of the human transcriptome (HG-U133A)	tissue	superior cervical ganglion	thalamus	GPL96
GDS596_tissue_16	GEO	GDS596	3.59422350466	HOMO SAPIENS	Large-scale analysis of the human transcriptome (HG-U133A)	tissue	cerebellum	ovary	GPL96
GDS596_tissue_34	GEO	GDS596	-3.12682412769	HOMO SAPIENS	Large-scale analysis of the human transcriptome (HG-U133A)	tissue	lung	thalamus	GPL96
GDS596_tissue_52	GEO	GDS596	-1.6876257101	HOMO SAPIENS	Large-scale analysis of the human transcriptome (HG-U133A)	tissue	placenta	salivary gland	GPL96
GDS3113_tissue_16	GEO	GDS3113	1.2072405962	HOMO SAPIENS	Various normal tissues	tissue	peripheral blood lymphocyte	placenta	GPL2986
GDS2615_time_1	GEO	GDS2615	-2.37342549554	HOMO SAPIENS	Mucociliary differentiation of airway epithelial cells	time	0 d	14 d	GPL570
GDS3116_individual_41	GEO	GDS3116	1.36480453664	HOMO SAPIENS	Letrozole effect on breast cancer tumors	individual	50	9	GPL96
GDS2819_individual_7	GEO	GDS2819	1.18855724007	HOMO SAPIENS	Leukemic white blood cells and various RNA preparation protocols	individual	patient 15	patient 21	GPL570
E-GEOD-25613_37_6	ArrayExpress	E-GEOD-25613	-4.58690511317	HOMO SAPIENS	A Novel Pro-Survival Function of Cyclin-D1 Underlies Its Oncogenic Role and Potential as a Therapeutic Target in Human and Murine Mantle Cell Lymphoma	FactorValue..CELL.LINE.	L128	REC1	A-AFFY-44
GDS3113_tissue_15	GEO	GDS3113	1.47860279629	HOMO SAPIENS	Various normal tissues	tissue	pancreas	small intestine	GPL2986
GDS968_individual_8	GEO	GDS968	1.26154643442	HOMO SAPIENS	Radiation therapy toxicity association with abnormal transcriptional response to DNA damage	individual	NoCa2	NoCa8	GPL8300
GDS3113_tissue_7	GEO	GDS3113	1.66385001601	HOMO SAPIENS	Various normal tissues	tissue	fetal liver	heart	GPL2986
GDS596_tissue_12	GEO	GDS596	-1.75627980289	HOMO SAPIENS	Large-scale analysis of the human transcriptome (HG-U133A)	tissue	bone marrow	PB-CD19+B cells	GPL96
GDS3113_tissue_2	GEO	GDS3113	-2.36414288485	HOMO SAPIENS	Various normal tissues	tissue	bone marrow	fetal liver	GPL2986
GDS968_individual_11	GEO	GDS968	1.29882473764	HOMO SAPIENS	Radiation therapy toxicity association with abnormal transcriptional response to DNA damage	individual	NoCa5	Rad1	GPL8300
GDS3113_tissue_15	GEO	GDS3113	2.94333023206	HOMO SAPIENS	Various normal tissues	tissue	pancreas	thyroid	GPL2986
GDS596_tissue_10	GEO	GDS596	2.12108751799	HOMO SAPIENS	Large-scale analysis of the human transcriptome (HG-U133A)	tissue	BM-CD34+	skin	GPL96
GDS596_tissue_73	GEO	GDS596	3.01199562145	HOMO SAPIENS	Large-scale analysis of the human transcriptome (HG-U133A)	tissue	tonsil	trigeminal ganglion	GPL96
E-GEOD-17718_35_1	ArrayExpress	E-GEOD-17718	-1.06858950405	HOMO SAPIENS	Expression data from CD4-positive HTLV-positive cell lines and from CD4-positive HTLV-negative primary cells.	FactorValue..CELL.TYPE.	CD4 T cell line (ATLL-derived)	primary CD4 T cells	A-AFFY-44
GDS596_tissue_3	GEO	GDS596	2.83736195158	HOMO SAPIENS	Large-scale analysis of the human transcriptome (HG-U133A)	tissue	adrenal cortex	smooth muscle	GPL96
GDS2819_individual_17	GEO	GDS2819	1.93589479181	HOMO SAPIENS	Leukemic white blood cells and various RNA preparation protocols	individual	patient 24	patient 6	GPL570
GDS596_tissue_28	GEO	GDS596	-4.72087317785	HOMO SAPIENS	Large-scale analysis of the human transcriptome (HG-U133A)	tissue	hypothalamus	lymphoma burkitts daudi	GPL96
GDS181_tissue_23	GEO	GDS181	1.5647272496	HOMO SAPIENS	Large-scale analysis of the human transcriptome (HG-U95A)	tissue	pituitary gland	THY+	GPL91
GDS596_tissue_11	GEO	GDS596	5.11567496747	HOMO SAPIENS	Large-scale analysis of the human transcriptome (HG-U133A)	tissue	BM-CD71+early erythroid	PB-CD14+monocytes	GPL96
GDS596_tissue_34	GEO	GDS596	-2.86715027921	HOMO SAPIENS	Large-scale analysis of the human transcriptome (HG-U133A)	tissue	lung	medulla oblongata	GPL96
E-GEOD-22973_42_2	ArrayExpress	E-GEOD-22973	7.25357417197	HOMO SAPIENS	An Invasive Gene Expression Signature in Pancreas Cancer.	FactorValue..CELL.PASSAGE.	P11	P12	A-AFFY-44
GDS596_tissue_40	GEO	GDS596	-1.78401306596	HOMO SAPIENS	Large-scale analysis of the human transcriptome (HG-U133A)	tissue	olfactory bulb	PB-BDCA4+ dendritic cells	GPL96
GDS596_tissue_11	GEO	GDS596	3.09363363187	HOMO SAPIENS	Large-scale analysis of the human transcriptome (HG-U133A)	tissue	BM-CD71+early erythroid	fetal brain	GPL96
GDS1663_tissue_1	GEO	GDS1663	-1.01528272889	HOMO SAPIENS	Expression data from different research centers	tissue	kidney	liver	GPL96
GDS596_tissue_11	GEO	GDS596	7.06707007424	HOMO SAPIENS	Large-scale analysis of the human transcriptome (HG-U133A)	tissue	BM-CD71+early erythroid	trigeminal ganglion	GPL96
GDS596_tissue_36	GEO	GDS596	7.09578080563	HOMO SAPIENS	Large-scale analysis of the human transcriptome (HG-U133A)	tissue	lymphoma burkitts daudi	ovary	GPL96
GDS596_tissue_2	GEO	GDS596	-6.22148208132	HOMO SAPIENS	Large-scale analysis of the human transcriptome (HG-U133A)	tissue	adipocyte	BM-CD71+early erythroid	GPL96
GDS596_tissue_21	GEO	GDS596	-3.11683139802	HOMO SAPIENS	Large-scale analysis of the human transcriptome (HG-U133A)	tissue	dorsal root ganglion	tonsil	GPL96
GDS596_tissue_10	GEO	GDS596	2.41557598317	HOMO SAPIENS	Large-scale analysis of the human transcriptome (HG-U133A)	tissue	BM-CD34+	thyroid	GPL96
GDS708_cell.type_1	GEO	GDS708	-1.15213166297	HOMO SAPIENS	HIV integration sites and gene transcription activity	cell.type	fibroblast	T cell	GPL8300
GDS596_tissue_16	GEO	GDS596	4.07949077256	HOMO SAPIENS	Large-scale analysis of the human transcriptome (HG-U133A)	tissue	cerebellum	smooth muscle	GPL96
GDS596_tissue_8	GEO	GDS596	1.87543167826	HOMO SAPIENS	Large-scale analysis of the human transcriptome (HG-U133A)	tissue	BM-CD105+ endothelial	parietal lobe	GPL96
GDS596_tissue_8	GEO	GDS596	4.04033322321	HOMO SAPIENS	Large-scale analysis of the human transcriptome (HG-U133A)	tissue	BM-CD105+ endothelial	lung	GPL96
GDS596_tissue_1	GEO	GDS596	2.15224105232	HOMO SAPIENS	Large-scale analysis of the human transcriptome (HG-U133A)	tissue	721-B-lymphoblasts	olfactory bulb	GPL96
E-GEOD-27280_34_3	ArrayExpress	E-GEOD-27280	-3.0995445607	HOMO SAPIENS	Pompe disease induced pluripotent stem cells for pathogenesis modeling, drug testing and disease marker identification	FactorValue..CELL.TYPE.	HF, Pompe disease	PomD-iPSC-CMLC	A-AFFY-44
GDS596_tissue_11	GEO	GDS596	2.98118000536	HOMO SAPIENS	Large-scale analysis of the human transcriptome (HG-U133A)	tissue	BM-CD71+early erythroid	whole brain	GPL96
GDS3113_tissue_18	GEO	GDS3113	1.68113108747	HOMO SAPIENS	Various normal tissues	tissue	prostate	skin	GPL2986
E-GEOD-25162_37_1	ArrayExpress	E-GEOD-25162	7.78697295349	HOMO SAPIENS	Functional analyses of miR-210 involvement in the aggressive phenotype of high grade breast tumors	FactorValue..CELL.LINE.	MCF7	MDA-MB-231	A-AFFY-44
E-GEOD-33342_28_1	ArrayExpress	E-GEOD-33342	6.21196314906	HOMO SAPIENS	Innate immune agonist, dsRNA, induces apoptosis in ovarian cancer cells and enhances the potency of cytotoxic chemotherapeutics	FactorValue..CELL.LINE.	CAOV-3	SKOV-3	A-AFFY-37
GDS968_individual_8	GEO	GDS968	1.29410142328	HOMO SAPIENS	Radiation therapy toxicity association with abnormal transcriptional response to DNA damage	individual	NoCa2	RadC12	GPL8300
GDS596_tissue_33	GEO	GDS596	3.11828258802	HOMO SAPIENS	Large-scale analysis of the human transcriptome (HG-U133A)	tissue	liver	PB-CD14+monocytes	GPL96
GDS2819_individual_6	GEO	GDS2819	3.7915727694	HOMO SAPIENS	Leukemic white blood cells and various RNA preparation protocols	individual	patient 14	patient 8	GPL570
E-GEOD-17714_29_3	ArrayExpress	E-GEOD-17714	-2.80910914768	HOMO SAPIENS	Transcription profiling by array of human neuroblastoma cell lines after growth in hypoxia	Factor.Value.cell.line.	GI-ME-N	SK-N-BE2(C)	A-AFFY-44
GDS181_tissue_13	GEO	GDS181	3.78143943867	HOMO SAPIENS	Large-scale analysis of the human transcriptome (HG-U95A)	tissue	HL60	spleen	GPL91
GDS596_tissue_35	GEO	GDS596	2.53003987285	HOMO SAPIENS	Large-scale analysis of the human transcriptome (HG-U133A)	tissue	lymph node	superior cervical ganglion	GPL96
GDS596_tissue_41	GEO	GDS596	-2.79619438882	HOMO SAPIENS	Large-scale analysis of the human transcriptome (HG-U133A)	tissue	ovary	subthalamic nucleus	GPL96
GDS181_tissue_10	GEO	GDS181	1.89266063068	HOMO SAPIENS	Large-scale analysis of the human transcriptome (HG-U95A)	tissue	fetal brain	OVR278S	GPL91
E-GEOD-10714_30_1	ArrayExpress	E-GEOD-10714	1.09877638894	HOMO SAPIENS	Expression data from human colonic biopsy sample	FactorValue..BIOPSY.	Adenoma with high-grade dysplasia	Normal	A-AFFY-44
GDS3113_tissue_14	GEO	GDS3113	-1.72666369157	HOMO SAPIENS	Various normal tissues	tissue	ovary	testis	GPL2986
GDS596_tissue_26	GEO	GDS596	2.12033143496	HOMO SAPIENS	Large-scale analysis of the human transcriptome (HG-U133A)	tissue	globus pallidus	PB-CD14+monocytes	GPL96
GDS596_tissue_1	GEO	GDS596	-2.15680614802	HOMO SAPIENS	Large-scale analysis of the human transcriptome (HG-U133A)	tissue	721-B-lymphoblasts	cingulate cortex	GPL96
GDS2819_individual_14	GEO	GDS2819	2.68215428126	HOMO SAPIENS	Leukemic white blood cells and various RNA preparation protocols	individual	patient 21	patient 26	GPL570
GDS596_tissue_12	GEO	GDS596	2.49472415063	HOMO SAPIENS	Large-scale analysis of the human transcriptome (HG-U133A)	tissue	bone marrow	ciliary ganglion	GPL96
GDS2819_individual_1	GEO	GDS2819	-1.49022835073	HOMO SAPIENS	Leukemic white blood cells and various RNA preparation protocols	individual	patient 1	patient 15	GPL570
GDS596_tissue_11	GEO	GDS596	4.81199395483	HOMO SAPIENS	Large-scale analysis of the human transcriptome (HG-U133A)	tissue	BM-CD71+early erythroid	whole blood	GPL96
GDS3113_tissue_19	GEO	GDS3113	-1.94338743278	HOMO SAPIENS	Various normal tissues	tissue	retina	testis	GPL2986
GDS596_tissue_11	GEO	GDS596	5.2437985766	HOMO SAPIENS	Large-scale analysis of the human transcriptome (HG-U133A)	tissue	BM-CD71+early erythroid	thyroid	GPL96
GDS181_tissue_4	GEO	GDS181	3.68670286594	HOMO SAPIENS	Large-scale analysis of the human transcriptome (HG-U95A)	tissue	Burkitt's Raji	heart	GPL91
GDS596_tissue_50	GEO	GDS596	1.33316954763	HOMO SAPIENS	Large-scale analysis of the human transcriptome (HG-U133A)	tissue	PB-CD8+T cells	skin	GPL96
E-GEOD-31545_44_4	ArrayExpress	E-GEOD-31545	-2.75549261413	HOMO SAPIENS	Stem-like glioma-propagating cells contribute to molecular heterogeneity and survival outcome in oligodendroglial tumors	FactorValue..PATIENT.	4	8	A-AFFY-44
GDS596_tissue_10	GEO	GDS596	2.76787659299	HOMO SAPIENS	Large-scale analysis of the human transcriptome (HG-U133A)	tissue	BM-CD34+	fetal thyroid	GPL96
GDS596_tissue_11	GEO	GDS596	5.86413634336	HOMO SAPIENS	Large-scale analysis of the human transcriptome (HG-U133A)	tissue	BM-CD71+early erythroid	smooth muscle	GPL96
GDS968_individual_5	GEO	GDS968	-2.16878729819	HOMO SAPIENS	Radiation therapy toxicity association with abnormal transcriptional response to DNA damage	individual	NoCa13	SkCa7	GPL8300
GDS3516_disease.state_2	GEO	GDS3516	-1.9023321019	HOMO SAPIENS	Nodular lymphocyte-predominant Hodgkin lymphoma: lymphocytic and histiocytic cells	disease.state	classical Hodgkin lymphoma	normal plasma cells	GPL570
GDS3113_tissue_6	GEO	GDS3113	1.34232398874	HOMO SAPIENS	Various normal tissues	tissue	fetal kidney	ovary	GPL2986
E-GEOD-28796_41_3	ArrayExpress	E-GEOD-28796	1.76620997436	HOMO SAPIENS	Gene expression profiles of pretreatment biopsies from dose-dense-docetaxel-treated breast cancers	FactorValue..SAMPLE.	3	6	A-AFFY-44
GDS596_tissue_26	GEO	GDS596	2.38352554295	HOMO SAPIENS	Large-scale analysis of the human transcriptome (HG-U133A)	tissue	globus pallidus	ovary	GPL96
GDS596_tissue_62	GEO	GDS596	-2.39926681218	HOMO SAPIENS	Large-scale analysis of the human transcriptome (HG-U133A)	tissue	superior cervical ganglion	testis interstitial	GPL96
GDS3116_individual_18	GEO	GDS3116	-1.64314887533	HOMO SAPIENS	Letrozole effect on breast cancer tumors	individual	27	57	GPL96
E-GEOD-18552_60_8	ArrayExpress	E-GEOD-18552	7.19906662665	HOMO SAPIENS	CDK inhibitors and flavopiridol profiling on A2780 and MCF7 cells	FactorValue..TREATMENT.	E973	Untreated	A-AFFY-44
GDS596_tissue_50	GEO	GDS596	1.62765801282	HOMO SAPIENS	Large-scale analysis of the human transcriptome (HG-U133A)	tissue	PB-CD8+T cells	thyroid	GPL96
GDS596_tissue_47	GEO	GDS596	2.9488066662	HOMO SAPIENS	Large-scale analysis of the human transcriptome (HG-U133A)	tissue	PB-CD19+B cells	placenta	GPL96
GDS3113_tissue_11	GEO	GDS3113	3.00886803667	HOMO SAPIENS	Various normal tissues	tissue	liver	Universal Human Reference RNA	GPL2986
GDS596_tissue_33	GEO	GDS596	4.81637732647	HOMO SAPIENS	Large-scale analysis of the human transcriptome (HG-U133A)	tissue	liver	superior cervical ganglion	GPL96
GDS3113_tissue_11	GEO	GDS3113	2.0258144962	HOMO SAPIENS	Various normal tissues	tissue	liver	tonsil	GPL2986
GDS913_individual_4	GEO	GDS913	1.71617912653	HOMO SAPIENS	DNA damage from ultraviolet and ionizing radiation effect on peripheral blood lymphocytes	individual	NoCa12	NoCa3	GPL8300
GDS596_tissue_10	GEO	GDS596	1.76810337646	HOMO SAPIENS	Large-scale analysis of the human transcriptome (HG-U133A)	tissue	BM-CD34+	tongue	GPL96
E-GEOD-24783_24_1	ArrayExpress	E-GEOD-24783	1.43729573472	HOMO SAPIENS	Gene profiling of the cell death induced by heat stress in HSC-3 human oral squamous carcinoma cells	Factor.Value..TREATMENT.	42 C	44 C	A-AFFY-44
GDS596_tissue_12	GEO	GDS596	-4.86089730216	HOMO SAPIENS	Large-scale analysis of the human transcriptome (HG-U133A)	tissue	bone marrow	leukemia promyelocytic hl60	GPL96
GDS3113_tissue_1	GEO	GDS3113	-1.51807357889	HOMO SAPIENS	Various normal tissues	tissue	adrenal gland	liver	GPL2986
GDS596_tissue_8	GEO	GDS596	5.9103368421	HOMO SAPIENS	Large-scale analysis of the human transcriptome (HG-U133A)	tissue	BM-CD105+ endothelial	dorsal root ganglion	GPL96
GDS596_tissue_13	GEO	GDS596	-1.18474735791	HOMO SAPIENS	Large-scale analysis of the human transcriptome (HG-U133A)	tissue	bronchial epithelial cells	medulla oblongata	GPL96
E-MEXP-441_37_2	ArrayExpress	E-MEXP-441	3.28305435076	HOMO SAPIENS	Transcription profiling of medullary breast cancer vs ductal breast cancer cell lines	Factor.Value..cell.line.	BrCa-MZ01	Hs578T	A-AFFY-9
GDS596_tissue_36	GEO	GDS596	5.22434493854	HOMO SAPIENS	Large-scale analysis of the human transcriptome (HG-U133A)	tissue	lymphoma burkitts daudi	prefrontal cortex	GPL96
GDS3313_agent_2	GEO	GDS3313	-1.03718837352	HOMO SAPIENS	Tibolone hormone effect on postmenopausal endometrium	agent	estradiol	tibolone	GPL570
E-TABM-34_26_2	ArrayExpress	E-TABM-34	-2.59531638313	HOMO SAPIENS	Transcription profiling of dendritic cell subsets in human tonsils and blood	Factor.Value..CellType.	BDCA3+ dendritic cell	CD16+ dendritic	A-AFFY-44
GDS3113_tissue_22	GEO	GDS3113	-1.68008196873	HOMO SAPIENS	Various normal tissues	tissue	skin	small intestine	GPL2986
GDS3113_tissue_3	GEO	GDS3113	-1.37261823765	HOMO SAPIENS	Various normal tissues	tissue	brain	skeletal muscle	GPL2986
E-GEOD-24473_24_1	ArrayExpress	E-GEOD-24473	-1.87385251148	HOMO SAPIENS	Ras-Association Domain Family 1C Protein Promotes Breast Cancer Cell Migration	Factor.Value..GENOTYPE.VARIATION.	control	over-expression RASSF1C	A-AFFY-44
E-GEOD-30127_31_2	ArrayExpress	E-GEOD-30127	2.12730830966	HOMO SAPIENS	Establishment of human trophoblast progenitor cell lines from the chorion	FactorValue..CELL.LINE.CELL.TYPE.	hESC H7 cell line	TBPC monolayer	A-AFFY-44
E-GEOD-37645_31_3	ArrayExpress	E-GEOD-37645	3.1097337944	HOMO SAPIENS	The gamma secretase inhibitor MRK-003 attenuates pancreatic cancer growth in preclinical models	FactorValue..DONOR.CELL.LINE.	Panc215	Panc265	A-AFFY-44
GDS596_tissue_15	GEO	GDS596	1.92055788218	HOMO SAPIENS	Large-scale analysis of the human transcriptome (HG-U133A)	tissue	caudate nucleus	ovary	GPL96
GDS596_tissue_8	GEO	GDS596	2.79350544408	HOMO SAPIENS	Large-scale analysis of the human transcriptome (HG-U133A)	tissue	BM-CD105+ endothelial	tonsil	GPL96
GDS596_tissue_30	GEO	GDS596	-5.10587737112	HOMO SAPIENS	Large-scale analysis of the human transcriptome (HG-U133A)	tissue	leukemia chronic myelogenous K562	lymphoma burkitts daudi	GPL96
GDS596_tissue_2	GEO	GDS596	-2.83251644036	HOMO SAPIENS	Large-scale analysis of the human transcriptome (HG-U133A)	tissue	adipocyte	leukemia chronic myelogenous K562	GPL96
E-GEOD-19352_34_6	ArrayExpress	E-GEOD-19352	-3.21377529904	HOMO SAPIENS	Activation of phosphatidylcholine-cycle enzymes in human epithelial ovarian cancer cells	FactorValue..AGE.AT.DIAGNOSIS.	42	not specified	A-AFFY-44
GDS596_tissue_39	GEO	GDS596	1.6963525221	HOMO SAPIENS	Large-scale analysis of the human transcriptome (HG-U133A)	tissue	occipital lobe	placenta	GPL96
GDS596_tissue_37	GEO	GDS596	3.64035678543	HOMO SAPIENS	Large-scale analysis of the human transcriptome (HG-U133A)	tissue	lymphoma burkitts raji	PB-CD4+T cells	GPL96
E-GEOD-23583_50_1	ArrayExpress	E-GEOD-23583	-1.33757672321	HOMO SAPIENS	Highly efficient reprogramming to pluripotency and directed differentiation using synthetic mRNA	FactorValue..CELL.TYPE.	BJ fibroblast	iPS cells derived from MRC5 fibroblast	A-AFFY-44
GDS596_tissue_9	GEO	GDS596	-3.44708407469	HOMO SAPIENS	Large-scale analysis of the human transcriptome (HG-U133A)	tissue	BM-CD33+myeloid	cingulate cortex	GPL96
GDS3113_tissue_20	GEO	GDS3113	2.57431433096	HOMO SAPIENS	Various normal tissues	tissue	salivary gland	uterus	GPL2986
GDS968_individual_15	GEO	GDS968	-2.26231395008	HOMO SAPIENS	Radiation therapy toxicity association with abnormal transcriptional response to DNA damage	individual	NoCa9	SkCa4	GPL8300
GDS3113_tissue_16	GEO	GDS3113	-1.38679675017	HOMO SAPIENS	Various normal tissues	tissue	peripheral blood lymphocyte	skeletal muscle	GPL2986
GDS596_tissue_37	GEO	GDS596	5.49452100412	HOMO SAPIENS	Large-scale analysis of the human transcriptome (HG-U133A)	tissue	lymphoma burkitts raji	smooth muscle	GPL96
GDS181_tissue_14	GEO	GDS181	-1.30155221649	HOMO SAPIENS	Large-scale analysis of the human transcriptome (HG-U95A)	tissue	HUVEC	prostate	GPL91
GDS2819_disease.state_2	GEO	GDS2819	2.46628679576	HOMO SAPIENS	Leukemic white blood cells and various RNA preparation protocols	disease.state	ALL with t 1, 19	Pro-B-ALL with t 11q23, MLL	GPL570
GDS2819_disease.state_1	GEO	GDS2819	1.50455981447	HOMO SAPIENS	Leukemic white blood cells and various RNA preparation protocols	disease.state	ALL with hyperdiploid karyotype	AML with t 11q23, MLL	GPL570
GDS596_tissue_32	GEO	GDS596	4.56925676505	HOMO SAPIENS	Large-scale analysis of the human transcriptome (HG-U133A)	tissue	leukemia promyelocytic hl60	PB-CD4+T cells	GPL96
GDS2819_individual_2	GEO	GDS2819	-2.80641414534	HOMO SAPIENS	Leukemic white blood cells and various RNA preparation protocols	individual	patient 10	patient 15	GPL570
E-MEXP-3111_37_1	ArrayExpress	E-MEXP-3111	-5.49437030175	HOMO SAPIENS	Interactome of Human Embryo Implantation: Identification of Gene Expression Pathways, Regulation, and Integrated Regulatory Networks.	Factor.Value.OrganismPart.	endometrium	whole_organism	A-AFFY-44
GDS596_tissue_31	GEO	GDS596	-5.35515470191	HOMO SAPIENS	Large-scale analysis of the human transcriptome (HG-U133A)	tissue	leukemia lymphoblastic molt4	lymphoma burkitts daudi	GPL96
E-GEOD-22152_35_5	ArrayExpress	E-GEOD-22152	-1.06645329158	HOMO SAPIENS	Transcription profiling of glucocorticoid resistant and sensitive acute lymphoblastic leukemia cell lines	Factor.Value.Cell.Line.	C7H2-R3B5	C7H2-S15	A-AFFY-44
GDS3113_tissue_29	GEO	GDS3113	1.26503255112	HOMO SAPIENS	Various normal tissues	tissue	tonsil	uterus	GPL2986
E-GEOD-30950_38_4	ArrayExpress	E-GEOD-30950	1.07018617802	HOMO SAPIENS	Human Natural Killer Cell activation by mycobacteria	FactorValue..DONOR.	I2	J2	A-AFFY-44
GDS968_individual_5	GEO	GDS968	-1.01448231343	HOMO SAPIENS	Radiation therapy toxicity association with abnormal transcriptional response to DNA damage	individual	NoCa13	RadS5	GPL8300
GDS596_tissue_16	GEO	GDS596	1.83149499298	HOMO SAPIENS	Large-scale analysis of the human transcriptome (HG-U133A)	tissue	cerebellum	PB-CD8+T cells	GPL96
GDS913_individual_5	GEO	GDS913	-1.54523295031	HOMO SAPIENS	DNA damage from ultraviolet and ionizing radiation effect on peripheral blood lymphocytes	individual	NoCa13	NoCa2	GPL8300
E-GEOD-25613_37_3	ArrayExpress	E-GEOD-25613	1.46537232674	HOMO SAPIENS	A Novel Pro-Survival Function of Cyclin-D1 Underlies Its Oncogenic Role and Potential as a Therapeutic Target in Human and Murine Mantle Cell Lymphoma	FactorValue..CELL.LINE.	IRM2	Z138	A-AFFY-44
GDS596_tissue_5	GEO	GDS596	1.29457700299	HOMO SAPIENS	Large-scale analysis of the human transcriptome (HG-U133A)	tissue	amygdala	PB-CD14+monocytes	GPL96
GDS3116_individual_28	GEO	GDS3116	-2.69405360079	HOMO SAPIENS	Letrozole effect on breast cancer tumors	individual	38	49	GPL96
E-GEOD-28796_41_3	ArrayExpress	E-GEOD-28796	-1.11873537402	HOMO SAPIENS	Gene expression profiles of pretreatment biopsies from dose-dense-docetaxel-treated breast cancers	FactorValue..SAMPLE.	3	9	A-AFFY-44
GDS968_individual_23	GEO	GDS968	-2.43801475607	HOMO SAPIENS	Radiation therapy toxicity association with abnormal transcriptional response to DNA damage	individual	RadC12	RadS7	GPL8300
E-GEOD-30494_38_1	ArrayExpress	E-GEOD-30494	-8.38944842718	HOMO SAPIENS	Expression data in cancer cell lines using Affymetrix GeneChip	FactorValue..CELL.LINE.	A549	SW780	A-AFFY-44
GDS3113_tissue_14	GEO	GDS3113	-3.16385233305	HOMO SAPIENS	Various normal tissues	tissue	ovary	skeletal muscle	GPL2986
GDS181_tissue_20	GEO	GDS181	-1.47376613163	HOMO SAPIENS	Large-scale analysis of the human transcriptome (HG-U95A)	tissue	ovary-pool	pituitary gland	GPL91
GDS181_tissue_4	GEO	GDS181	3.73319904323	HOMO SAPIENS	Large-scale analysis of the human transcriptome (HG-U95A)	tissue	Burkitt's Raji	trachea	GPL91
GDS596_tissue_36	GEO	GDS596	7.00957556463	HOMO SAPIENS	Large-scale analysis of the human transcriptome (HG-U133A)	tissue	lymphoma burkitts daudi	uterus corpus	GPL96
GDS968_individual_3	GEO	GDS968	1.32134557468	HOMO SAPIENS	Radiation therapy toxicity association with abnormal transcriptional response to DNA damage	individual	NoCa11	SkCa9	GPL8300
GDS596_tissue_1	GEO	GDS596	2.79777857008	HOMO SAPIENS	Large-scale analysis of the human transcriptome (HG-U133A)	tissue	721-B-lymphoblasts	superior cervical ganglion	GPL96
GDS596_tissue_38	GEO	GDS596	2.68092301477	HOMO SAPIENS	Large-scale analysis of the human transcriptome (HG-U133A)	tissue	medulla oblongata	PB-CD14+monocytes	GPL96
E-GEOD-26862_34_1	ArrayExpress	E-GEOD-26862	1.65591000474	HOMO SAPIENS	Expression data of human eGFP-SOX17+ endoderm cells	FactorValue..CELL.TYPE.	H9 human embryonic stem cells	hSOX17-2 derived stage 1 endoderm	A-AFFY-44
GDS596_tissue_36	GEO	GDS596	6.80590806409	HOMO SAPIENS	Large-scale analysis of the human transcriptome (HG-U133A)	tissue	lymphoma burkitts daudi	uterus	GPL96
GDS181_tissue_6	GEO	GDS181	4.190297613	HOMO SAPIENS	Large-scale analysis of the human transcriptome (HG-U95A)	tissue	cerebellum	THY+	GPL91
E-GEOD-32967_39_1	ArrayExpress	E-GEOD-32967	2.07403374273	HOMO SAPIENS	Modeling lethal prostate cancer variant with small cell carcinoma features [expression profile]	FactorValue..HISTOLOGIC.TYPE.	adenocarcinoma	large cell neuroendocrine carcinoma	A-AFFY-44
GDS1956_disease.state_4	GEO	GDS1956	-1.27243922836	HOMO SAPIENS	Various muscle diseases (HG-U133A)	disease.state	Calpain 3 mutation	spastic paraplegia	GPL96
GDS596_tissue_1	GEO	GDS596	-1.58123918313	HOMO SAPIENS	Large-scale analysis of the human transcriptome (HG-U133A)	tissue	721-B-lymphoblasts	medulla oblongata	GPL96
GDS596_tissue_18	GEO	GDS596	-4.31881682494	HOMO SAPIENS	Large-scale analysis of the human transcriptome (HG-U133A)	tissue	ciliary ganglion	fetal liver	GPL96
E-GEOD-13887_27_1	ArrayExpress	E-GEOD-13887	1.81242009011	HOMO SAPIENS	Transcription profiling by array of human CD3-positive T cells from patients with systemic lupus erythematosus	Factor.Value.stimulus.	CD3/CD28	nitric oxide	A-AFFY-44
E-GEOD-29625_66_2	ArrayExpress	E-GEOD-29625	-1.53139489439	HOMO SAPIENS	Human embryonic stem cells derived from embryos at different stages of development share similar transcription profiles	FactorValue..CELL.TYPE.	not specified	single blastomere derived hESC line	A-AFFY-44
GDS968_individual_35	GEO	GDS968	-1.51777993537	HOMO SAPIENS	Radiation therapy toxicity association with abnormal transcriptional response to DNA damage	individual	RadS12	SkCa4	GPL8300
GDS3113_tissue_7	GEO	GDS3113	1.72844883021	HOMO SAPIENS	Various normal tissues	tissue	fetal liver	trachea	GPL2986
GDS988_time_1	GEO	GDS988	-7.79339593228	HOMO SAPIENS	Kaposi's sarcoma-associated herpesvirus LANA overexpression in B lymphoid cells: time course	time	0 h	36 h	GPL8300
GDS181_tissue_9	GEO	GDS181	-1.60034896208	HOMO SAPIENS	Large-scale analysis of the human transcriptome (HG-U95A)	tissue	DRG	fetal brain	GPL91
GDS181_tissue_20	GEO	GDS181	-1.92867371043	HOMO SAPIENS	Large-scale analysis of the human transcriptome (HG-U95A)	tissue	ovary-pool	salivary gland	GPL91
E-GEOD-37258_34_1	ArrayExpress	E-GEOD-37258	-2.93709221212	HOMO SAPIENS	Expression data of the iPSCs derived from foreskin fibroblast cells of normal person and KS patient	FactorValue..CELL.TYPE.	fibroblast	iPSC	A-AFFY-44
GDS181_tissue_11	GEO	GDS181	1.94582460282	HOMO SAPIENS	Large-scale analysis of the human transcriptome (HG-U95A)	tissue	fetal liver	OVR278S	GPL91
GDS596_tissue_19	GEO	GDS596	2.52503413437	HOMO SAPIENS	Large-scale analysis of the human transcriptome (HG-U133A)	tissue	cingulate cortex	PB-BDCA4+ dendritic cells	GPL96
E-GEOD-26104_40_1	ArrayExpress	E-GEOD-26104	2.63657142396	HOMO SAPIENS	Search for specific biomarkers of IFN-beta bioactivity in patients with MS	FactorValue..INDIVIDUAL.	Patient 108	Patient 13	A-AFFY-44
GDS2819_individual_2	GEO	GDS2819	-2.53939078943	HOMO SAPIENS	Leukemic white blood cells and various RNA preparation protocols	individual	patient 10	patient 19	GPL570
GDS596_tissue_19	GEO	GDS596	3.25648997966	HOMO SAPIENS	Large-scale analysis of the human transcriptome (HG-U133A)	tissue	cingulate cortex	PB-CD14+monocytes	GPL96
GDS968_individual_14	GEO	GDS968	-1.2465126781	HOMO SAPIENS	Radiation therapy toxicity association with abnormal transcriptional response to DNA damage	individual	NoCa8	RadS10	GPL8300
GDS596_tissue_11	GEO	GDS596	4.00997212467	HOMO SAPIENS	Large-scale analysis of the human transcriptome (HG-U133A)	tissue	BM-CD71+early erythroid	PB-CD4+T cells	GPL96
GDS596_tissue_38	GEO	GDS596	1.94946716949	HOMO SAPIENS	Large-scale analysis of the human transcriptome (HG-U133A)	tissue	medulla oblongata	PB-BDCA4+ dendritic cells	GPL96
GDS596_tissue_28	GEO	GDS596	3.80980825824	HOMO SAPIENS	Large-scale analysis of the human transcriptome (HG-U133A)	tissue	hypothalamus	superior cervical ganglion	GPL96
GDS181_tissue_4	GEO	GDS181	3.70836387409	HOMO SAPIENS	Large-scale analysis of the human transcriptome (HG-U95A)	tissue	Burkitt's Raji	spleen	GPL91
GDS596_tissue_8	GEO	GDS596	2.74840311597	HOMO SAPIENS	Large-scale analysis of the human transcriptome (HG-U133A)	tissue	BM-CD105+ endothelial	PB-CD4+T cells	GPL96
GDS2214_individual_2	GEO	GDS2214	-1.12484182127	HOMO SAPIENS	Septic neutrophil response to lipopolysaccharide and high mobility group box 1 protein	individual	patient 15	patient 19	GPL96
E-TABM-1091_29_2	ArrayExpress	E-TABM-1091	1.32533478076	HOMO SAPIENS	Transcriptiion profiling by array of human ratiometric mixes of high quality RNA from different tissues using different labeling protocols to provide a mechanism for assessing process improvement	Factor.Value..MIX.	liver only	Mix1	A-AFFY-37
GDS2819_individual_2	GEO	GDS2819	-3.27868825855	HOMO SAPIENS	Leukemic white blood cells and various RNA preparation protocols	individual	patient 10	patient 5	GPL570
E-GEOD-38597_28_1	ArrayExpress	E-GEOD-38597	-1.20071101947	HOMO SAPIENS	Gene expression profiling of 6 acute hepatitis C patients	FactorValue..DISEASE.STATE.	acute hepatitis	healthy	A-AFFY-44
GDS968_individual_50	GEO	GDS968	-1.7670410965	HOMO SAPIENS	Radiation therapy toxicity association with abnormal transcriptional response to DNA damage	individual	SkCa2	SkCa4	GPL8300
GDS3113_tissue_18	GEO	GDS3113	1.26585512518	HOMO SAPIENS	Various normal tissues	tissue	prostate	spinal cord	GPL2986
GDS3113_tissue_22	GEO	GDS3113	-1.16762031271	HOMO SAPIENS	Various normal tissues	tissue	skin	trachea	GPL2986
GDS3113_tissue_23	GEO	GDS3113	1.26480600645	HOMO SAPIENS	Various normal tissues	tissue	small intestine	spinal cord	GPL2986
E-GEOD-30122_43_1	ArrayExpress	E-GEOD-30122	1.59777904858	HOMO SAPIENS	Transcriptome Analysis of Human Diabetic Kidney Disease	FactorValue..INDIVIDUAL.	100	119	A-AFFY-37
GDS3516_disease.state_5	GEO	GDS3516	-2.54169907385	HOMO SAPIENS	Nodular lymphocyte-predominant Hodgkin lymphoma: lymphocytic and histiocytic cells	disease.state	nodular lymphocyte-predominant Hodgkin lymphoma	normal centrocytes	GPL570
E-GEOD-17714_29_5	ArrayExpress	E-GEOD-17714	1.37957005159	HOMO SAPIENS	Transcription profiling by array of human neuroblastoma cell lines after growth in hypoxia	Factor.Value.cell.line.	LAN-1	SHEP21N	A-AFFY-44
GDS181_tissue_4	GEO	GDS181	2.64325969511	HOMO SAPIENS	Large-scale analysis of the human transcriptome (HG-U95A)	tissue	Burkitt's Raji	pancreas	GPL91
GDS181_tissue_15	GEO	GDS181	2.08206071585	HOMO SAPIENS	Large-scale analysis of the human transcriptome (HG-U95A)	tissue	kidney	ovary-pool	GPL91
GDS596_tissue_18	GEO	GDS596	-3.81515680705	HOMO SAPIENS	Large-scale analysis of the human transcriptome (HG-U133A)	tissue	ciliary ganglion	whole brain	GPL96
GDS596_tissue_4	GEO	GDS596	3.13051581954	HOMO SAPIENS	Large-scale analysis of the human transcriptome (HG-U133A)	tissue	adrenal gland	superior cervical ganglion	GPL96
GDS596_tissue_32	GEO	GDS596	4.17542520416	HOMO SAPIENS	Large-scale analysis of the human transcriptome (HG-U133A)	tissue	leukemia promyelocytic hl60	PB-CD8+T cells	GPL96
E-GEOD-36820_44_2	ArrayExpress	E-GEOD-36820	1.75350174664	HOMO SAPIENS	Expression data from ACC xenografts and normal salivary glands	FactorValue..ORIGINAL.TUMOR.STATUS.	not specified	primary	A-AFFY-44
E-GEOD-28185_36_1	ArrayExpress	E-GEOD-28185	-1.35931088864	HOMO SAPIENS	Non-steroidal anti-inflammatory drugs induce apoptosis and differentiation through an AP-1 and GADD45 dependent pathway in human acute myeloid leukemia cells	FactorValue..DISEASE.STATE.	monocytic leukemia	promyelocytic leukemia	A-AFFY-37
GDS968_individual_15	GEO	GDS968	-2.11630362873	HOMO SAPIENS	Radiation therapy toxicity association with abnormal transcriptional response to DNA damage	individual	NoCa9	RadS10	GPL8300
E-GEOD-2822_19_1	ArrayExpress	E-GEOD-2822	-4.93275484008	HOMO SAPIENS	Transcription profiling time series of human epidermal keratinocytes treated with Oncostatin-M	Factor.Value..CellType.	epidermal keratinocyte	Skinethic keratinocyte	A-AFFY-1
E-GEOD-36643_30_1	ArrayExpress	E-GEOD-36643	3.53659160989	HOMO SAPIENS	Ganglioside GD2 identifies Breast Cancer Stem Cells: Targeting GD3 Synthase Inhibits GD2 Expression and Tumor Growth	FactorValue..FACS.SORTED.CELL.POPULATION.	CD24_high	GD2+	A-AFFY-44
GDS596_tissue_7	GEO	GDS596	-2.61512230708	HOMO SAPIENS	Large-scale analysis of the human transcriptome (HG-U133A)	tissue	atrioventricular node	bone marrow	GPL96
E-GEOD-31545_38_4	ArrayExpress	E-GEOD-31545	-2.51501258151	HOMO SAPIENS	Stem-like glioma-propagating cells contribute to molecular heterogeneity and survival outcome in oligodendroglial tumors	FactorValue..AGE.	60	63	A-AFFY-44
GDS181_tissue_5	GEO	GDS181	1.66556951261	HOMO SAPIENS	Large-scale analysis of the human transcriptome (HG-U95A)	tissue	caudate nucleus	thyroid	GPL91
GDS2819_individual_20	GEO	GDS2819	-1.42823404299	HOMO SAPIENS	Leukemic white blood cells and various RNA preparation protocols	individual	patient 27	patient 3	GPL570
GDS181_tissue_21	GEO	GDS181	-1.57806167217	HOMO SAPIENS	Large-scale analysis of the human transcriptome (HG-U95A)	tissue	OVR278S	pituitary gland	GPL91
GDS596_tissue_13	GEO	GDS596	3.17683750179	HOMO SAPIENS	Large-scale analysis of the human transcriptome (HG-U133A)	tissue	bronchial epithelial cells	ciliary ganglion	GPL96
GDS596_tissue_18	GEO	GDS596	-3.15809384067	HOMO SAPIENS	Large-scale analysis of the human transcriptome (HG-U133A)	tissue	ciliary ganglion	leukemia lymphoblastic molt4	GPL96
GDS3113_tissue_17	GEO	GDS3113	-1.48408323164	HOMO SAPIENS	Various normal tissues	tissue	placenta	small intestine	GPL2986
GDS596_tissue_19	GEO	GDS596	3.7369141986	HOMO SAPIENS	Large-scale analysis of the human transcriptome (HG-U133A)	tissue	cingulate cortex	fetal thyroid	GPL96
E-GEOD-30201_38_7	ArrayExpress	E-GEOD-30201	3.05653454827	HOMO SAPIENS	Expression data of ribosomal proteins from sorted hematopoietic stems cells from patients with low risk MDS.	FactorValue..AGE.	77	age matched	A-AFFY-44
GDS3113_tissue_14	GEO	GDS3113	-2.05494733705	HOMO SAPIENS	Various normal tissues	tissue	ovary	prostate	GPL2986
GDS968_individual_16	GEO	GDS968	-1.69391383248	HOMO SAPIENS	Radiation therapy toxicity association with abnormal transcriptional response to DNA damage	individual	Rad1	RadS10	GPL8300
GDS3113_tissue_27	GEO	GDS3113	1.31684806486	HOMO SAPIENS	Various normal tissues	tissue	thymus	uterus	GPL2986
E-GEOD-22787_37_2	ArrayExpress	E-GEOD-22787	-7.23350143786	HOMO SAPIENS	Affymetrix HG-U133A 2.0 Expression data	FactorValue..GENOTYPE.VARIATION.	homozygous deletion at the CDKN2A locus	wild type BRAF, NRAS, and CDKN2A	A-AFFY-37
GDS968_individual_43	GEO	GDS968	-1.72908901762	HOMO SAPIENS	Radiation therapy toxicity association with abnormal transcriptional response to DNA damage	individual	SkCa1	SkCa7	GPL8300
GDS596_tissue_34	GEO	GDS596	-2.75656937302	HOMO SAPIENS	Large-scale analysis of the human transcriptome (HG-U133A)	tissue	lung	PB-CD19+B cells	GPL96
E-GEOD-20559_34_2	ArrayExpress	E-GEOD-20559	-1.22505948171	HOMO SAPIENS	Transcription profiling by array of human liposarcoma samples with different histological subtypes	Factor.Value..BIOSOURCE.PROVIDER.	Cooperative Human Tissue Network	Fox Chase Cancer Center Biorepository	A-AFFY-44
E-GEOD-7540_25_3	ArrayExpress	E-GEOD-7540	-1.9318751856	HOMO SAPIENS	Transcription profiling of brain samples from human and chimpanzee subjects	Factor.Value..OrganismPart.	anterior inferior temporal cortex	cerebellum	A-AFFY-1
GDS968_individual_55	GEO	GDS968	2.82879747728	HOMO SAPIENS	Radiation therapy toxicity association with abnormal transcriptional response to DNA damage	individual	SkCa7	SkCa9	GPL8300
GDS596_tissue_5	GEO	GDS596	-3.45148262523	HOMO SAPIENS	Large-scale analysis of the human transcriptome (HG-U133A)	tissue	amygdala	lymphoma burkitts raji	GPL96
GDS968_individual_8	GEO	GDS968	1.38680337034	HOMO SAPIENS	Radiation therapy toxicity association with abnormal transcriptional response to DNA damage	individual	NoCa2	RadS12	GPL8300
GDS3116_individual_5	GEO	GDS3116	-2.03442588554	HOMO SAPIENS	Letrozole effect on breast cancer tumors	individual	14	57	GPL96
GDS181_tissue_7	GEO	GDS181	1.53876261647	HOMO SAPIENS	Large-scale analysis of the human transcriptome (HG-U95A)	tissue	corpus callosum	spinal cord	GPL91
GDS2819_individual_8	GEO	GDS2819	-3.21904032013	HOMO SAPIENS	Leukemic white blood cells and various RNA preparation protocols	individual	patient 16	patient 17	GPL570
GDS596_tissue_8	GEO	GDS596	1.83206462317	HOMO SAPIENS	Large-scale analysis of the human transcriptome (HG-U133A)	tissue	BM-CD105+ endothelial	fetal brain	GPL96
GDS596_tissue_21	GEO	GDS596	-1.79303677535	HOMO SAPIENS	Large-scale analysis of the human transcriptome (HG-U133A)	tissue	dorsal root ganglion	ovary	GPL96
GDS181_tissue_13	GEO	GDS181	1.52476736965	HOMO SAPIENS	Large-scale analysis of the human transcriptome (HG-U95A)	tissue	HL60	liver	GPL91
GDS3113_tissue_9	GEO	GDS3113	1.6060353765	HOMO SAPIENS	Various normal tissues	tissue	heart	ovary	GPL2986
GDS596_tissue_59	GEO	GDS596	-2.88295633801	HOMO SAPIENS	Large-scale analysis of the human transcriptome (HG-U133A)	tissue	smooth muscle	whole brain	GPL96
GDS596_tissue_41	GEO	GDS596	1.43490063045	HOMO SAPIENS	Large-scale analysis of the human transcriptome (HG-U133A)	tissue	ovary	superior cervical ganglion	GPL96
E-GEOD-20033_27_1	ArrayExpress	E-GEOD-20033	-1.06922504014	HOMO SAPIENS	Minicircle-derived iPS cells - Affymetrix Data	Factor.Value..CELL.TYPE.	adipose stem cells derived from adult human donor	iPS cells from episomal vectors (Defined Factor)	A-AFFY-44
E-GEOD-19352_36_3	ArrayExpress	E-GEOD-19352	-1.6030711923	HOMO SAPIENS	Activation of phosphatidylcholine-cycle enzymes in human epithelial ovarian cancer cells	FactorValue..GRADE.	G3	not specified	A-AFFY-44
GDS988_time_2	GEO	GDS988	9.37835231069	HOMO SAPIENS	Kaposi's sarcoma-associated herpesvirus LANA overexpression in B lymphoid cells: time course	time	12 h	30 h	GPL8300
GDS181_tissue_5	GEO	GDS181	2.12101821912	HOMO SAPIENS	Large-scale analysis of the human transcriptome (HG-U95A)	tissue	caudate nucleus	THY+	GPL91
GDS3113_tissue_11	GEO	GDS3113	1.70853693518	HOMO SAPIENS	Various normal tissues	tissue	liver	small intestine	GPL2986
GDS596_tissue_36	GEO	GDS596	5.45334168797	HOMO SAPIENS	Large-scale analysis of the human transcriptome (HG-U133A)	tissue	lymphoma burkitts daudi	testis seminiferous tubule	GPL96
GDS181_tissue_23	GEO	GDS181	1.01611378339	HOMO SAPIENS	Large-scale analysis of the human transcriptome (HG-U95A)	tissue	pituitary gland	uterus	GPL91
GDS596_tissue_71	GEO	GDS596	-2.26261857125	HOMO SAPIENS	Large-scale analysis of the human transcriptome (HG-U133A)	tissue	thyroid	whole brain	GPL96
GDS2819_individual_1	GEO	GDS2819	-2.46628679576	HOMO SAPIENS	Leukemic white blood cells and various RNA preparation protocols	individual	patient 1	patient 5	GPL570
GDS2213_agent_1	GEO	GDS2213	-3.60864342975	HOMO SAPIENS	Hepatoma cell response to inhibition of DNA methylation and histone deacetylation	agent	5-aza-dC	TSA	GPL570
GDS2819_individual_2	GEO	GDS2819	-2.72868020211	HOMO SAPIENS	Leukemic white blood cells and various RNA preparation protocols	individual	patient 10	patient 3	GPL570
GDS596_tissue_25	GEO	GDS596	-1.97995862263	HOMO SAPIENS	Large-scale analysis of the human transcriptome (HG-U133A)	tissue	fetal thyroid	PB-CD8+T cells	GPL96
E-GEOD-23743_37_2	ArrayExpress	E-GEOD-23743	-1.03074369714	HOMO SAPIENS	Effect of imatinib on philadelphia chromosome positive acute lymphoblastic leukemia	FactorValue..CELL.LINE.	NALM1	SUP-B15	A-AFFY-37
E-GEOD-8702_28_1	ArrayExpress	E-GEOD-8702	-1.07634276007	HOMO SAPIENS	Transcription profiling by array of human prostate LNCaP cells over a time course of androgen deprivation	Factor.Value.sampling.time.point.	0	11	A-AFFY-44
GDS3113_tissue_2	GEO	GDS3113	-1.40239692972	HOMO SAPIENS	Various normal tissues	tissue	bone marrow	kidney	GPL2986
E-GEOD-20847_27_2	ArrayExpress	E-GEOD-20847	1.21996969512	HOMO SAPIENS	Mitochondrial and nuclear genomic response to loss of LRPPRC expression	Factor.Value..LRPPRC.EXPRESSION.VS..CONTROL.	20%	9%	A-AFFY-44
E-MEXP-2146_29_4	ArrayExpress	E-MEXP-2146	1.39919241813	HOMO SAPIENS	Transcription profiling of human hematopoietic stem cells in a unilineage culture system	Factor.Value..GROWTH_CONDITION.	megakaryocytic unilineage culture	monocytic unilineage culture	A-AFFY-44
GDS596_tissue_33	GEO	GDS596	1.61874818434	HOMO SAPIENS	Large-scale analysis of the human transcriptome (HG-U133A)	tissue	liver	PB-CD8+T cells	GPL96
E-GEOD-13987_34_1	ArrayExpress	E-GEOD-13987	-4.52861416325	HOMO SAPIENS	Transcription profiling of human B lineage chronic lymphocytic leukemia, normal B, and normal T cells treated with rolipram, a PDE4 inhibitor	Factor.Value.cell.type.	B cell	mononuclear	A-AFFY-44
GDS596_tissue_10	GEO	GDS596	2.55064648203	HOMO SAPIENS	Large-scale analysis of the human transcriptome (HG-U133A)	tissue	BM-CD34+	ovary	GPL96
E-GEOD-23583_50_1	ArrayExpress	E-GEOD-23583	2.16538312981	HOMO SAPIENS	Highly efficient reprogramming to pluripotency and directed differentiation using synthetic mRNA	FactorValue..CELL.TYPE.	BJ fibroblast	dH1F fibroblast	A-AFFY-44
E-GEOD-19639_26_2	ArrayExpress	E-GEOD-19639	-1.77233262892	HOMO SAPIENS	Transcription profiling by array of human estrogen receptor positive breast cancer cell lines after long-term estrogen deprivation	Factor.Value..cell.line.	MCF-7	MDA-361	A-AFFY-44
GDS596_tissue_21	GEO	GDS596	-3.53366287907	HOMO SAPIENS	Large-scale analysis of the human transcriptome (HG-U133A)	tissue	dorsal root ganglion	leukemia lymphoblastic molt4	GPL96
E-GEOD-18552_60_8	ArrayExpress	E-GEOD-18552	7.15984765537	HOMO SAPIENS	CDK inhibitors and flavopiridol profiling on A2780 and MCF7 cells	FactorValue..TREATMENT.	E973	Flavopiridol	A-AFFY-44
GDS181_tissue_7	GEO	GDS181	1.13696648174	HOMO SAPIENS	Large-scale analysis of the human transcriptome (HG-U95A)	tissue	corpus callosum	thymus	GPL91
GDS596_tissue_7	GEO	GDS596	-1.67293639226	HOMO SAPIENS	Large-scale analysis of the human transcriptome (HG-U133A)	tissue	atrioventricular node	thyroid	GPL96
GDS3233_disease.state_1	GEO	GDS3233	3.46808213927	HOMO SAPIENS	Cervical cancer tumorigenesis	disease.state	cervical cancer cell line	normal	GPL96
GDS596_tissue_9	GEO	GDS596	1.50750064341	HOMO SAPIENS	Large-scale analysis of the human transcriptome (HG-U133A)	tissue	BM-CD33+myeloid	superior cervical ganglion	GPL96
GDS181_tissue_10	GEO	GDS181	-1.31399150798	HOMO SAPIENS	Large-scale analysis of the human transcriptome (HG-U95A)	tissue	fetal brain	liver	GPL91
E-GEOD-31040_44_1	ArrayExpress	E-GEOD-31040	1.69059810299	HOMO SAPIENS	Gene expression analysis of human lymphoblastoid cell lines	FactorValue..AGE.	100 years	40 years	A-AFFY-44
GDS596_tissue_1	GEO	GDS596	2.20549094548	HOMO SAPIENS	Large-scale analysis of the human transcriptome (HG-U133A)	tissue	721-B-lymphoblasts	adipocyte	GPL96
E-MEXP-2360_27_3	ArrayExpress	E-MEXP-2360	-2.8903712775	HOMO SAPIENS	Transcription profiling of human memory B cells to plasma cells differentiation time course	Factor.Value.CELL_TYPE.	memory B cells	plasmablasts	A-AFFY-44
GDS181_tissue_16	GEO	GDS181	1.72253447052	HOMO SAPIENS	Large-scale analysis of the human transcriptome (HG-U95A)	tissue	liver	prostate	GPL91
GDS596_tissue_5	GEO	GDS596	1.48517109802	HOMO SAPIENS	Large-scale analysis of the human transcriptome (HG-U133A)	tissue	amygdala	BM-CD33+myeloid	GPL96
GDS1962_disease.state_1	GEO	GDS1962	1.5482302621	HOMO SAPIENS	Glioma-derived stem cell factor effect on angiogenesis in the brain	disease.state	astrocytomas	glioblastomas	GPL570
GDS968_individual_9	GEO	GDS968	-2.09716098554	HOMO SAPIENS	Radiation therapy toxicity association with abnormal transcriptional response to DNA damage	individual	NoCa3	RadS10	GPL8300
E-GEOD-28796_41_5	ArrayExpress	E-GEOD-28796	2.89630190951	HOMO SAPIENS	Gene expression profiles of pretreatment biopsies from dose-dense-docetaxel-treated breast cancers	FactorValue..SAMPLE.	5	6	A-AFFY-44
GDS596_tissue_50	GEO	GDS596	2.24799577958	HOMO SAPIENS	Large-scale analysis of the human transcriptome (HG-U133A)	tissue	PB-CD8+T cells	smooth muscle	GPL96
E-GEOD-23038_33_9	ArrayExpress	E-GEOD-23038	3.00135440295	HOMO SAPIENS	Normal prostate cells were immortalized and cultured for 650 days till several transformation hallmarks were observed	FactorValue..CELL.TYPE.	hTERT immortalized cells, empty vector control + hRAS, passage 80	hTERT immortalized cells + mutant p53, passage 80	A-AFFY-37
GDS2819_individual_8	GEO	GDS2819	-3.55357174967	HOMO SAPIENS	Leukemic white blood cells and various RNA preparation protocols	individual	patient 16	patient 24	GPL570
GDS596_tissue_30	GEO	GDS596	3.67810443328	HOMO SAPIENS	Large-scale analysis of the human transcriptome (HG-U133A)	tissue	leukemia chronic myelogenous K562	trigeminal ganglion	GPL96
GDS3116_individual_33	GEO	GDS3116	-2.03400593101	HOMO SAPIENS	Letrozole effect on breast cancer tumors	individual	42	63	GPL96
GDS1290_time_1	GEO	GDS1290	1.04489783414	HOMO SAPIENS	CD4+ lymphocyte polarization into Th1 and Th2 cells in the presence of TGFbeta: time course (HG-U95A)	time	0 h	6 h	GPL8300
GDS181_tissue_2	GEO	GDS181	1.21386383201	HOMO SAPIENS	Large-scale analysis of the human transcriptome (HG-U95A)	tissue	amygdala	thymus	GPL91
GDS181_tissue_2	GEO	GDS181	2.05830827288	HOMO SAPIENS	Large-scale analysis of the human transcriptome (HG-U95A)	tissue	amygdala	ovary-pool	GPL91
GDS3116_individual_20	GEO	GDS3116	2.47502516972	HOMO SAPIENS	Letrozole effect on breast cancer tumors	individual	29	4	GPL96
GDS3116_individual_33	GEO	GDS3116	-1.62779934451	HOMO SAPIENS	Letrozole effect on breast cancer tumors	individual	42	56	GPL96
E-GEOD-32670_60_1	ArrayExpress	E-GEOD-32670	8.14320936135	HOMO SAPIENS	Time-course effect of estradiol and estradiol-BSA on early gene expression	FactorValue..CELL.LINE.	MCF-7	MDA-MB-231	A-AFFY-44
GDS968_individual_18	GEO	GDS968	-1.78826773904	HOMO SAPIENS	Radiation therapy toxicity association with abnormal transcriptional response to DNA damage	individual	Rad3	SkCa10	GPL8300
GDS181_tissue_5	GEO	GDS181	2.13435264169	HOMO SAPIENS	Large-scale analysis of the human transcriptome (HG-U95A)	tissue	caudate nucleus	OVR278S	GPL91
GDS181_tissue_9	GEO	GDS181	-1.52253481207	HOMO SAPIENS	Large-scale analysis of the human transcriptome (HG-U95A)	tissue	DRG	prostate cancer	GPL91
GDS596_tissue_37	GEO	GDS596	6.44415436667	HOMO SAPIENS	Large-scale analysis of the human transcriptome (HG-U133A)	tissue	lymphoma burkitts raji	superior cervical ganglion	GPL96
GDS596_tissue_36	GEO	GDS596	5.33305229396	HOMO SAPIENS	Large-scale analysis of the human transcriptome (HG-U133A)	tissue	lymphoma burkitts daudi	PB-CD8+T cells	GPL96
GDS596_tissue_10	GEO	GDS596	3.96811421898	HOMO SAPIENS	Large-scale analysis of the human transcriptome (HG-U133A)	tissue	BM-CD34+	ciliary ganglion	GPL96
E-GEOD-18811_24_3	ArrayExpress	E-GEOD-18811	3.40038206018	HOMO SAPIENS	Transcriptome Analysis and Molecular Signature of Human Retinal Pigment Epithelium	Factor.Value..CELL.TYPE.	adult native RPE from 78 y.o. donor	native fetal RPE	A-AFFY-44
E-GEOD-27220_37_3	ArrayExpress	E-GEOD-27220	-1.77607886375	HOMO SAPIENS	Transcriptional effects of 1,25 dihydroxi-vitamin D3 physiological and supra-physiological concentrations in breast cancer organotypic culture	FactorValue..AGE.	74	76	A-AFFY-44
E-TABM-34_26_1	ArrayExpress	E-TABM-34	-2.6211455727	HOMO SAPIENS	Transcription profiling of dendritic cell subsets in human tonsils and blood	Factor.Value..CellType.	BDCA1+ dendritic cell	CD16+ dendritic	A-AFFY-44
E-GEOD-27515_38_2	ArrayExpress	E-GEOD-27515	-7.66914200621	HOMO SAPIENS	Isolation and characterization of a metastatic hybrid cell line generated by ER negative and ER positive breast cancer cells in mouse bone marrow	FactorValue..CELL.LINE.	MDA231	ZR75	A-AFFY-44
E-GEOD-28796_41_8	ArrayExpress	E-GEOD-28796	-1.28006399371	HOMO SAPIENS	Gene expression profiles of pretreatment biopsies from dose-dense-docetaxel-treated breast cancers	FactorValue..SAMPLE.	8	9	A-AFFY-44
GDS968_individual_16	GEO	GDS968	-1.83992415382	HOMO SAPIENS	Radiation therapy toxicity association with abnormal transcriptional response to DNA damage	individual	Rad1	SkCa4	GPL8300
GDS181_tissue_5	GEO	GDS181	1.95178719004	HOMO SAPIENS	Large-scale analysis of the human transcriptome (HG-U95A)	tissue	caudate nucleus	HUVEC	GPL91
GDS181_tissue_30	GEO	GDS181	-1.78947735353	HOMO SAPIENS	Large-scale analysis of the human transcriptome (HG-U95A)	tissue	spleen	whole brain	GPL91
GDS2724_protocol_4	GEO	GDS2724	1.09020098987	HOMO SAPIENS	Transcriptional regulators Bmi-1 and Mel-18 depletion effect on medulloblastoma cell line	protocol	control	Mel-18 knockdown	GPL570
GDS505_disease.state_1	GEO	GDS505	1.43088491968	HOMO SAPIENS	Renal clear cell carcinoma (HG-U133A)	disease.state	normal	RCC	GPL96
GDS596_tissue_9	GEO	GDS596	-2.16926837554	HOMO SAPIENS	Large-scale analysis of the human transcriptome (HG-U133A)	tissue	BM-CD33+myeloid	parietal lobe	GPL96
GDS596_tissue_21	GEO	GDS596	-4.75266066743	HOMO SAPIENS	Large-scale analysis of the human transcriptome (HG-U133A)	tissue	dorsal root ganglion	pancreatic islets	GPL96
E-GEOD-31172_38_1	ArrayExpress	E-GEOD-31172	-1.73003467426	HOMO SAPIENS	Expression analysis of mutant U2AF35 transduced cells	FactorValue..CELL.LINE.	HeLa	TF-1	A-AFFY-44
E-GEOD-21644_42_3	ArrayExpress	E-GEOD-21644	-5.08059964688	HOMO SAPIENS	FN1 expression is a marker of radioresistance in head and neck squamous cell carcinoma	FactorValue..CELL.LINE.	UTSCC-33	UTSCC-9	A-AFFY-44
E-GEOD-17482_23_1	ArrayExpress	E-GEOD-17482	6.14747633207	HOMO SAPIENS	Gene expression profiles regulated by Stat5a/b vs. Stat3 in human prostate cancer cells.	Factor.Value..CELL.LINE.	CWR22Rv1	DU145	A-AFFY-44
GDS596_tissue_29	GEO	GDS596	1.78495565092	HOMO SAPIENS	Large-scale analysis of the human transcriptome (HG-U133A)	tissue	kidney	PB-CD14+monocytes	GPL96
GDS3113_tissue_1	GEO	GDS3113	1.16939030719	HOMO SAPIENS	Various normal tissues	tissue	adrenal gland	mammary gland	GPL2986
GDS181_tissue_13	GEO	GDS181	4.16947161954	HOMO SAPIENS	Large-scale analysis of the human transcriptome (HG-U95A)	tissue	HL60	uterus	GPL91
GDS596_tissue_36	GEO	GDS596	5.51469873316	HOMO SAPIENS	Large-scale analysis of the human transcriptome (HG-U133A)	tissue	lymphoma burkitts daudi	occipital lobe	GPL96
E-GEOD-33342_28_1	ArrayExpress	E-GEOD-33342	-1.8379572436	HOMO SAPIENS	Innate immune agonist, dsRNA, induces apoptosis in ovarian cancer cells and enhances the potency of cytotoxic chemotherapeutics	FactorValue..CELL.LINE.	CAOV-3	OVCAR-3	A-AFFY-37
GDS181_tissue_10	GEO	GDS181	1.78836509014	HOMO SAPIENS	Large-scale analysis of the human transcriptome (HG-U95A)	tissue	fetal brain	ovary-pool	GPL91
GDS3116_individual_9	GEO	GDS3116	-2.81884908946	HOMO SAPIENS	Letrozole effect on breast cancer tumors	individual	18	57	GPL96
E-GEOD-33342_28_1	ArrayExpress	E-GEOD-33342	6.10775841673	HOMO SAPIENS	Innate immune agonist, dsRNA, induces apoptosis in ovarian cancer cells and enhances the potency of cytotoxic chemotherapeutics	FactorValue..CELL.LINE.	CAOV-3	DOV-13	A-AFFY-37
GDS596_tissue_21	GEO	GDS596	-3.16468720939	HOMO SAPIENS	Large-scale analysis of the human transcriptome (HG-U133A)	tissue	dorsal root ganglion	thymus	GPL96
GDS3113_tissue_12	GEO	GDS3113	-1.45502565828	HOMO SAPIENS	Various normal tissues	tissue	lung	tonsil	GPL2986
E-GEOD-19902_52_1	ArrayExpress	E-GEOD-19902	-1.39607642299	HOMO SAPIENS	Comparative expression profiles of human embryonic stem cells among different feeders and conditioned media	FactorValue..GROWTH.CONDITIONS.	grown on feeder-free Matrigel in MEF-conditioned medium	grown on T3HDF feeder	A-AFFY-44
GDS596_tissue_18	GEO	GDS596	-2.78911817099	HOMO SAPIENS	Large-scale analysis of the human transcriptome (HG-U133A)	tissue	ciliary ganglion	thymus	GPL96
GDS596_tissue_2	GEO	GDS596	-4.95991307262	HOMO SAPIENS	Large-scale analysis of the human transcriptome (HG-U133A)	tissue	adipocyte	BM-CD105+ endothelial	GPL96
E-GEOD-22139_37_1	ArrayExpress	E-GEOD-22139	1.91020104301	HOMO SAPIENS	Bone morphogenetic protein-7 is a MYC target with pro-survival functions in childhood medulloblastoma	FactorValue..GENETIC.MODIFICATION.	none (wildtype)	siRNA cMYC silenced	A-AFFY-44
GDS596_tissue_16	GEO	GDS596	5.28242450344	HOMO SAPIENS	Large-scale analysis of the human transcriptome (HG-U133A)	tissue	cerebellum	trigeminal ganglion	GPL96
GDS596_tissue_33	GEO	GDS596	3.24640619715	HOMO SAPIENS	Large-scale analysis of the human transcriptome (HG-U133A)	tissue	liver	thyroid	GPL96
GDS596_tissue_7	GEO	GDS596	-3.29723565825	HOMO SAPIENS	Large-scale analysis of the human transcriptome (HG-U133A)	tissue	atrioventricular node	bronchial epithelial cells	GPL96
GDS968_individual_8	GEO	GDS968	1.38486588623	HOMO SAPIENS	Radiation therapy toxicity association with abnormal transcriptional response to DNA damage	individual	NoCa2	RadC4	GPL8300
E-GEOD-7869_29_3	ArrayExpress	E-GEOD-7869	1.14807482729	HOMO SAPIENS	Transcription profiling by array of human renal cysts from patients with autosomal dominant polycystic kidney disease	Factor.Value.histology.	non cystic	small cyst	A-AFFY-44
E-GEOD-36953_38_1	ArrayExpress	E-GEOD-36953	-1.76532429268	HOMO SAPIENS	Gene expression profiles of triple-negative breast cancer cells under the condition of 3D proliferation	FactorValue..DISEASE.STATE.	breast adenocarcinoma (derived from metastatic site: pleural effusion)	breast carcinoma	A-AFFY-44
GDS968_individual_8	GEO	GDS968	1.19600572836	HOMO SAPIENS	Radiation therapy toxicity association with abnormal transcriptional response to DNA damage	individual	NoCa2	RadC9	GPL8300
GDS3113_tissue_8	GEO	GDS3113	-1.02488284742	HOMO SAPIENS	Various normal tissues	tissue	fetal thymus	skeletal muscle	GPL2986
GDS2819_individual_23	GEO	GDS2819	3.79638811167	HOMO SAPIENS	Leukemic white blood cells and various RNA preparation protocols	individual	patient 5	patient 8	GPL570
E-MEXP-441_37_4	ArrayExpress	E-MEXP-441	-7.73166893515	HOMO SAPIENS	Transcription profiling of medullary breast cancer vs ductal breast cancer cell lines	Factor.Value..cell.line.	MB157	MCF7	A-AFFY-9
E-MEXP-2771_19_1	ArrayExpress	E-MEXP-2771	1.85112177643	HOMO SAPIENS	Transcription profiling by array of human endothelial cell monolayers treated with homocysteinylated albumin	Factor.Value..COMPOUND.	human serum albumin	none	A-AFFY-44
E-GEOD-37645_31_4	ArrayExpress	E-GEOD-37645	1.78045084764	HOMO SAPIENS	The gamma secretase inhibitor MRK-003 attenuates pancreatic cancer growth in preclinical models	FactorValue..DONOR.CELL.LINE.	Panc219	Panc374	A-AFFY-44
E-GEOD-17714_29_4	ArrayExpress	E-GEOD-17714	1.53633958873	HOMO SAPIENS	Transcription profiling by array of human neuroblastoma cell lines after growth in hypoxia	Factor.Value.cell.line.	IMR-32	SHEP-2	A-AFFY-44
GDS3113_tissue_9	GEO	GDS3113	-2.15639977699	HOMO SAPIENS	Various normal tissues	tissue	heart	liver	GPL2986
GDS968_individual_18	GEO	GDS968	-1.45812582929	HOMO SAPIENS	Radiation therapy toxicity association with abnormal transcriptional response to DNA damage	individual	Rad3	RadS10	GPL8300
E-GEOD-12305_42_1	ArrayExpress	E-GEOD-12305	1.49327329834	HOMO SAPIENS	A 5 Sequence of Human HMGB2 Gene for Transcriptional Targeting of Glioblastoma	FactorValue..PASSAGE.	4	50	A-AFFY-44
E-GEOD-31545_39_1	ArrayExpress	E-GEOD-31545	2.45384890018	HOMO SAPIENS	Stem-like glioma-propagating cells contribute to molecular heterogeneity and survival outcome in oligodendroglial tumors	FactorValue..GRADE.	III	IV	A-AFFY-44
GDS968_individual_37	GEO	GDS968	1.28895756587	HOMO SAPIENS	Radiation therapy toxicity association with abnormal transcriptional response to DNA damage	individual	RadS14	SkCa15	GPL8300
GDS596_tissue_37	GEO	GDS596	4.01460378294	HOMO SAPIENS	Large-scale analysis of the human transcriptome (HG-U133A)	tissue	lymphoma burkitts raji	PB-BDCA4+ dendritic cells	GPL96
GDS596_tissue_62	GEO	GDS596	-2.75869525313	HOMO SAPIENS	Large-scale analysis of the human transcriptome (HG-U133A)	tissue	superior cervical ganglion	tonsil	GPL96
GDS596_tissue_27	GEO	GDS596	-4.45234491843	HOMO SAPIENS	Large-scale analysis of the human transcriptome (HG-U133A)	tissue	heart	leukemia promyelocytic hl60	GPL96
E-GEOD-37645_31_4	ArrayExpress	E-GEOD-37645	5.05430963248	HOMO SAPIENS	The gamma secretase inhibitor MRK-003 attenuates pancreatic cancer growth in preclinical models	FactorValue..DONOR.CELL.LINE.	Panc219	Panc265	A-AFFY-44
GDS596_tissue_74	GEO	GDS596	2.13350879167	HOMO SAPIENS	Large-scale analysis of the human transcriptome (HG-U133A)	tissue	trachea	trigeminal ganglion	GPL96
GDS596_tissue_11	GEO	GDS596	4.30161266178	HOMO SAPIENS	Large-scale analysis of the human transcriptome (HG-U133A)	tissue	BM-CD71+early erythroid	bone marrow	GPL96
GDS3113_tissue_21	GEO	GDS3113	2.69226422688	HOMO SAPIENS	Various normal tissues	tissue	skeletal muscle	uterus	GPL2986
GDS596_tissue_16	GEO	GDS596	2.02186824419	HOMO SAPIENS	Large-scale analysis of the human transcriptome (HG-U133A)	tissue	cerebellum	salivary gland	GPL96
GDS596_tissue_7	GEO	GDS596	-3.27849199713	HOMO SAPIENS	Large-scale analysis of the human transcriptome (HG-U133A)	tissue	atrioventricular node	leukemia lymphoblastic molt4	GPL96
E-GEOD-27280_34_1	ArrayExpress	E-GEOD-27280	2.67250384191	HOMO SAPIENS	Pompe disease induced pluripotent stem cells for pathogenesis modeling, drug testing and disease marker identification	FactorValue..CELL.TYPE.	HES	PomD-iPSC-CMLC	A-AFFY-44
GDS181_tissue_24	GEO	GDS181	-2.40867856681	HOMO SAPIENS	Large-scale analysis of the human transcriptome (HG-U95A)	tissue	placenta	thalamus	GPL91
GDS968_individual_28	GEO	GDS968	1.73331376777	HOMO SAPIENS	Radiation therapy toxicity association with abnormal transcriptional response to DNA damage	individual	RadC5	SkCa8	GPL8300
GDS596_tissue_59	GEO	GDS596	-3.28146165673	HOMO SAPIENS	Large-scale analysis of the human transcriptome (HG-U133A)	tissue	smooth muscle	subthalamic nucleus	GPL96
GDS596_tissue_7	GEO	GDS596	-3.93555496351	HOMO SAPIENS	Large-scale analysis of the human transcriptome (HG-U133A)	tissue	atrioventricular node	whole brain	GPL96
GDS596_tissue_11	GEO	GDS596	3.080643534	HOMO SAPIENS	Large-scale analysis of the human transcriptome (HG-U133A)	tissue	BM-CD71+early erythroid	PB-CD56+NK cells	GPL96
GDS968_individual_20	GEO	GDS968	4.4193491256	HOMO SAPIENS	Radiation therapy toxicity association with abnormal transcriptional response to DNA damage	individual	RadC1	SkCa15	GPL8300
GDS1209_disease.state_1	GEO	GDS1209	1.36314659456	HOMO SAPIENS	Sarcoma and hypoxia	disease.state	normal	sarcoma	GPL96
GDS3113_tissue_16	GEO	GDS3113	1.99377932409	HOMO SAPIENS	Various normal tissues	tissue	peripheral blood lymphocyte	retina	GPL2986
GDS596_tissue_17	GEO	GDS596	3.65121287652	HOMO SAPIENS	Large-scale analysis of the human transcriptome (HG-U133A)	tissue	cerebellum peduncles	fetal thyroid	GPL96
GDS596_tissue_24	GEO	GDS596	-1.85159555539	HOMO SAPIENS	Large-scale analysis of the human transcriptome (HG-U133A)	tissue	fetal lung	hypothalamus	GPL96
GDS596_tissue_70	GEO	GDS596	3.05985143282	HOMO SAPIENS	Large-scale analysis of the human transcriptome (HG-U133A)	tissue	thymus	trigeminal ganglion	GPL96
GDS596_tissue_36	GEO	GDS596	5.83887622739	HOMO SAPIENS	Large-scale analysis of the human transcriptome (HG-U133A)	tissue	lymphoma burkitts daudi	testis leydig cell	GPL96
GDS968_individual_41	GEO	GDS968	3.33164626232	HOMO SAPIENS	Radiation therapy toxicity association with abnormal transcriptional response to DNA damage	individual	RadS8	SkCa15	GPL8300
GDS3113_tissue_8	GEO	GDS3113	-1.62346566786	HOMO SAPIENS	Various normal tissues	tissue	fetal thymus	liver	GPL2986
GDS3113_tissue_26	GEO	GDS3113	1.25507558541	HOMO SAPIENS	Various normal tissues	tissue	testis	uterus	GPL2986
E-GEOD-15192_23_1	ArrayExpress	E-GEOD-15192	5.274455656	HOMO SAPIENS	Differences between CD44+/CD24- and CD44-/CD24+ subpopulation of immortalized human mammary epithelial cells	Factor.Value..CELL.SURFACE.MARKERS.	CD44 negative, CD24 positive	CD44 positive, CD24 negative	A-AFFY-44
E-GEOD-37645_31_1	ArrayExpress	E-GEOD-37645	-3.56875917908	HOMO SAPIENS	The gamma secretase inhibitor MRK-003 attenuates pancreatic cancer growth in preclinical models	FactorValue..DONOR.CELL.LINE.	JH033	Panc219	A-AFFY-44
E-GEOD-31980_30_1	ArrayExpress	E-GEOD-31980	3.13915994396	HOMO SAPIENS	Transcriptome profile in the human synovial MSC-aggregates	FactorValue..CELL.TYPE.	synovial MSC-aggregates	synovial MSCs	A-AFFY-44
GDS596_tissue_9	GEO	GDS596	-2.30230761483	HOMO SAPIENS	Large-scale analysis of the human transcriptome (HG-U133A)	tissue	BM-CD33+myeloid	hypothalamus	GPL96
E-GEOD-25613_37_8	ArrayExpress	E-GEOD-25613	3.74459760134	HOMO SAPIENS	A Novel Pro-Survival Function of Cyclin-D1 Underlies Its Oncogenic Role and Potential as a Therapeutic Target in Human and Murine Mantle Cell Lymphoma	FactorValue..CELL.LINE.	REC1	UPN1	A-AFFY-44
GDS183_disease.state_2	GEO	GDS183	-2.16872474965	HOMO SAPIENS	Bladder tumor stage classification	disease.state	tumor stage T2+	tumor stage Ta	GPL80
E-GEOD-25119_44_1	ArrayExpress	E-GEOD-25119	2.55705380044	HOMO SAPIENS	Comparison of CD4+ T cells from human fetal and adult donors	FactorValue..PHENOTYPE.	CD3+CD4+CD25bright	not specified	A-AFFY-44
GDS2819_individual_7	GEO	GDS2819	1.48222893093	HOMO SAPIENS	Leukemic white blood cells and various RNA preparation protocols	individual	patient 15	patient 20	GPL570
GDS596_tissue_1	GEO	GDS596	-4.01599113583	HOMO SAPIENS	Large-scale analysis of the human transcriptome (HG-U133A)	tissue	721-B-lymphoblasts	BM-CD71+early erythroid	GPL96
E-GEOD-24547_44_2	ArrayExpress	E-GEOD-24547	2.06816544882	HOMO SAPIENS	Transcriptional pathway signatures for the Aurora inhibitor Danusertib	FactorValue..CELL.LINE.	COLO205	MCF7	A-AFFY-44
GDS596_tissue_28	GEO	GDS596	2.1117135198	HOMO SAPIENS	Large-scale analysis of the human transcriptome (HG-U133A)	tissue	hypothalamus	PB-CD14+monocytes	GPL96
GDS596_tissue_41	GEO	GDS596	1.68820099878	HOMO SAPIENS	Large-scale analysis of the human transcriptome (HG-U133A)	tissue	ovary	trigeminal ganglion	GPL96
E-GEOD-36820_44_1	ArrayExpress	E-GEOD-36820	-2.58852519078	HOMO SAPIENS	Expression data from ACC xenografts and normal salivary glands	FactorValue..ORIGINAL.TUMOR.STATUS.	metastasis to lung	not specified	A-AFFY-44
GDS968_individual_3	GEO	GDS968	1.24743983034	HOMO SAPIENS	Radiation therapy toxicity association with abnormal transcriptional response to DNA damage	individual	NoCa11	NoCa9	GPL8300
GDS596_tissue_8	GEO	GDS596	3.02273051011	HOMO SAPIENS	Large-scale analysis of the human transcriptome (HG-U133A)	tissue	BM-CD105+ endothelial	testis germ cell	GPL96
GDS596_tissue_37	GEO	GDS596	2.58067420424	HOMO SAPIENS	Large-scale analysis of the human transcriptome (HG-U133A)	tissue	lymphoma burkitts raji	skeletal muscle	GPL96
GDS968_individual_44	GEO	GDS968	1.9511726849	HOMO SAPIENS	Radiation therapy toxicity association with abnormal transcriptional response to DNA damage	individual	SkCa10	SkCa2	GPL8300
GDS596_tissue_16	GEO	GDS596	2.22532655387	HOMO SAPIENS	Large-scale analysis of the human transcriptome (HG-U133A)	tissue	cerebellum	PB-CD4+T cells	GPL96
GDS596_tissue_44	GEO	GDS596	1.7965605956	HOMO SAPIENS	Large-scale analysis of the human transcriptome (HG-U133A)	tissue	parietal lobe	trachea	GPL96
GDS596_tissue_22	GEO	GDS596	3.97343644236	HOMO SAPIENS	Large-scale analysis of the human transcriptome (HG-U133A)	tissue	fetal brain	trigeminal ganglion	GPL96
GDS596_tissue_62	GEO	GDS596	-2.80655106449	HOMO SAPIENS	Large-scale analysis of the human transcriptome (HG-U133A)	tissue	superior cervical ganglion	thymus	GPL96
E-GEOD-32670_60_2	ArrayExpress	E-GEOD-32670	-8.10247398363	HOMO SAPIENS	Time-course effect of estradiol and estradiol-BSA on early gene expression	FactorValue..CELL.LINE.	MDA-MB-231	T47D	A-AFFY-44
GDS181_tissue_7	GEO	GDS181	2.07237204059	HOMO SAPIENS	Large-scale analysis of the human transcriptome (HG-U95A)	tissue	corpus callosum	THY+	GPL91
GDS181_tissue_5	GEO	GDS181	1.587408795	HOMO SAPIENS	Large-scale analysis of the human transcriptome (HG-U95A)	tissue	caudate nucleus	spinal cord	GPL91
GDS968_individual_12	GEO	GDS968	1.08302154839	HOMO SAPIENS	Radiation therapy toxicity association with abnormal transcriptional response to DNA damage	individual	NoCa6	SkCa13	GPL8300
E-GEOD-25162_39_2	ArrayExpress	E-GEOD-25162	-7.81707572742	HOMO SAPIENS	Functional analyses of miR-210 involvement in the aggressive phenotype of high grade breast tumors	FactorValue..GENOTYPE.VARIATION.	control (for miR-210 repression)	miR-210 overexpression	A-AFFY-44
GDS3113_tissue_17	GEO	GDS3113	-2.47608745045	HOMO SAPIENS	Various normal tissues	tissue	placenta	salivary gland	GPL2986
E-GEOD-30499_44_1	ArrayExpress	E-GEOD-30499	-2.27601392451	HOMO SAPIENS	Inhibition of nonsense-mediated RNA decay by the tumor microenvironment promotes tumorigenesis	FactorValue..SAMPLING.TIME.POINT.	0 hr	1.5 hrs	A-AFFY-44
GDS596_tissue_25	GEO	GDS596	-6.15538382679	HOMO SAPIENS	Large-scale analysis of the human transcriptome (HG-U133A)	tissue	fetal thyroid	leukemia promyelocytic hl60	GPL96
GDS181_tissue_9	GEO	GDS181	-1.72277258002	HOMO SAPIENS	Large-scale analysis of the human transcriptome (HG-U95A)	tissue	DRG	pancreas	GPL91
E-GEOD-21164_27_1	ArrayExpress	E-GEOD-21164	1.84506034335	HOMO SAPIENS	Transcription profiling by array of total knee arthroplasty patients	Factor.Value..SAMPLING.TIME.POINT.	T0	T1	A-AFFY-44
E-GEOD-18552_60_3	ArrayExpress	E-GEOD-18552	-6.84100379541	HOMO SAPIENS	CDK inhibitors and flavopiridol profiling on A2780 and MCF7 cells	FactorValue..TREATMENT.	CDk-125	SN38	A-AFFY-44
GDS968_individual_20	GEO	GDS968	3.66784855285	HOMO SAPIENS	Radiation therapy toxicity association with abnormal transcriptional response to DNA damage	individual	RadC1	SkCa1	GPL8300
E-GEOD-26104_39_2	ArrayExpress	E-GEOD-26104	-2.41831082405	HOMO SAPIENS	Search for specific biomarkers of IFN-beta bioactivity in patients with MS	FactorValue..AGE.	35	53	A-AFFY-44
GDS3116_individual_15	GEO	GDS3116	-1.71132666635	HOMO SAPIENS	Letrozole effect on breast cancer tumors	individual	23	49	GPL96
E-GEOD-33495_33_1	ArrayExpress	E-GEOD-33495	1.29188986397	HOMO SAPIENS	Disrupted transcripitonal network in Np63 AEC tissue model [gene expression]	FactorValue..VARIATION.	control	Np63(R500P) Overexpression	A-AFFY-44
GDS3113_tissue_10	GEO	GDS3113	2.02654443836	HOMO SAPIENS	Various normal tissues	tissue	kidney	lung	GPL2986
GDS181_tissue_24	GEO	GDS181	-1.86395316066	HOMO SAPIENS	Large-scale analysis of the human transcriptome (HG-U95A)	tissue	placenta	whole brain	GPL91
GDS968_individual_41	GEO	GDS968	2.90079598425	HOMO SAPIENS	Radiation therapy toxicity association with abnormal transcriptional response to DNA damage	individual	RadS8	SkCa12	GPL8300
GDS968_individual_20	GEO	GDS968	3.8564153064	HOMO SAPIENS	Radiation therapy toxicity association with abnormal transcriptional response to DNA damage	individual	RadC1	RadC12	GPL8300
E-GEOD-28796_41_6	ArrayExpress	E-GEOD-28796	-2.35749664777	HOMO SAPIENS	Gene expression profiles of pretreatment biopsies from dose-dense-docetaxel-treated breast cancers	FactorValue..SAMPLE.	6	10	A-AFFY-44
GDS3113_tissue_9	GEO	GDS3113	1.03622038982	HOMO SAPIENS	Various normal tissues	tissue	heart	placenta	GPL2986
GDS596_tissue_10	GEO	GDS596	3.03591374994	HOMO SAPIENS	Large-scale analysis of the human transcriptome (HG-U133A)	tissue	BM-CD34+	smooth muscle	GPL96
GDS596_tissue_9	GEO	GDS596	-3.13119095828	HOMO SAPIENS	Large-scale analysis of the human transcriptome (HG-U133A)	tissue	BM-CD33+myeloid	thalamus	GPL96
GDS3116_individual_17	GEO	GDS3116	-3.71660153458	HOMO SAPIENS	Letrozole effect on breast cancer tumors	individual	25	29	GPL96
GDS181_tissue_6	GEO	GDS181	3.25489205415	HOMO SAPIENS	Large-scale analysis of the human transcriptome (HG-U95A)	tissue	cerebellum	thymus	GPL91
GDS181_tissue_6	GEO	GDS181	2.96764197596	HOMO SAPIENS	Large-scale analysis of the human transcriptome (HG-U95A)	tissue	cerebellum	Lymphoblastic molt-4	GPL91
GDS181_tissue_26	GEO	GDS181	-1.46933634865	HOMO SAPIENS	Large-scale analysis of the human transcriptome (HG-U95A)	tissue	prostate cancer	thalamus	GPL91
GDS596_tissue_39	GEO	GDS596	3.01598270293	HOMO SAPIENS	Large-scale analysis of the human transcriptome (HG-U133A)	tissue	occipital lobe	superior cervical ganglion	GPL96
E-GEOD-23036_41_1	ArrayExpress	E-GEOD-23036	1.46493335746	HOMO SAPIENS	Gene expression signatures and molecular markers predict response to therapy in locally advanced head and neck squamous cell carcinoma.	FactorValue..SEX.	female	not specified	A-AFFY-37
E-GEOD-26523_36_1	ArrayExpress	E-GEOD-26523	-1.50812095393	HOMO SAPIENS	Transcriptional targets of EphB2 and Ephrin-A4 signaling in epidermal keratinocytes	FactorValue..TIME.	1h	48h	A-AFFY-37
GDS968_individual_18	GEO	GDS968	-4.03547346873	HOMO SAPIENS	Radiation therapy toxicity association with abnormal transcriptional response to DNA damage	individual	Rad3	RadC1	GPL8300
E-GEOD-25119_43_2	ArrayExpress	E-GEOD-25119	-2.68749767935	HOMO SAPIENS	Comparison of CD4+ T cells from human fetal and adult donors	FactorValue..ORIGINAL.CELLS.	fetal bone marrow HSC	not specified	A-AFFY-44
GDS596_tissue_7	GEO	GDS596	-1.61483273695	HOMO SAPIENS	Large-scale analysis of the human transcriptome (HG-U133A)	tissue	atrioventricular node	lung	GPL96
GDS2819_individual_2	GEO	GDS2819	-1.30044615912	HOMO SAPIENS	Leukemic white blood cells and various RNA preparation protocols	individual	patient 10	patient 27	GPL570
E-GEOD-25119_44_2	ArrayExpress	E-GEOD-25119	2.58606431568	HOMO SAPIENS	Comparison of CD4+ T cells from human fetal and adult donors	FactorValue..PHENOTYPE.	CD3+CD4+CD45RA+CCR7+CD27+	not specified	A-AFFY-44
E-GEOD-18552_60_7	ArrayExpress	E-GEOD-18552	7.02783300756	HOMO SAPIENS	CDK inhibitors and flavopiridol profiling on A2780 and MCF7 cells	FactorValue..TREATMENT.	doxorubicin	Flavopiridol	A-AFFY-44
GDS596_tissue_42	GEO	GDS596	4.43540107986	HOMO SAPIENS	Large-scale analysis of the human transcriptome (HG-U133A)	tissue	pancreas	superior cervical ganglion	GPL96
GDS596_tissue_44	GEO	GDS596	2.35713883813	HOMO SAPIENS	Large-scale analysis of the human transcriptome (HG-U133A)	tissue	parietal lobe	placenta	GPL96
GDS596_tissue_23	GEO	GDS596	4.58955008677	HOMO SAPIENS	Large-scale analysis of the human transcriptome (HG-U133A)	tissue	fetal liver	trigeminal ganglion	GPL96
E-GEOD-17906_35_3	ArrayExpress	E-GEOD-17906	2.86085558618	HOMO SAPIENS	Transcription profiling by array of human CD90 positive prostate stromal fibromuscular tumor cells	Factor.Value.cell.type.	CD26 positive	CD90 positive	A-AFFY-44
GDS2819_individual_10	GEO	GDS2819	-1.91676215143	HOMO SAPIENS	Leukemic white blood cells and various RNA preparation protocols	individual	patient 18	patient 25	GPL570
GDS3592_specimen_1	GEO	GDS3592	2.77820637695	HOMO SAPIENS	Ovarian normal surface epithelia and ovarian cancer epithelial cells	specimen	ovarian cancer epithelial cells	ovarian surface epithelia	GPL570
E-GEOD-31545_38_1	ArrayExpress	E-GEOD-31545	-2.54360731647	HOMO SAPIENS	Stem-like glioma-propagating cells contribute to molecular heterogeneity and survival outcome in oligodendroglial tumors	FactorValue..AGE.	44	63	A-AFFY-44
GDS968_individual_19	GEO	GDS968	-3.77019952918	HOMO SAPIENS	Radiation therapy toxicity association with abnormal transcriptional response to DNA damage	individual	Rad4	RadC1	GPL8300
GDS596_tissue_10	GEO	GDS596	2.47367963848	HOMO SAPIENS	Large-scale analysis of the human transcriptome (HG-U133A)	tissue	BM-CD34+	lung	GPL96
E-GEOD-17714_29_6	ArrayExpress	E-GEOD-17714	-1.07927430231	HOMO SAPIENS	Transcription profiling by array of human neuroblastoma cell lines after growth in hypoxia	Factor.Value.cell.line.	SHEP-2	SHEP21N	A-AFFY-44
GDS596_tissue_8	GEO	GDS596	2.24586419967	HOMO SAPIENS	Large-scale analysis of the human transcriptome (HG-U133A)	tissue	BM-CD105+ endothelial	prefrontal cortex	GPL96
GDS181_tissue_6	GEO	GDS181	2.96967478503	HOMO SAPIENS	Large-scale analysis of the human transcriptome (HG-U95A)	tissue	cerebellum	myelogenous k562	GPL91
GDS1956_disease.state_2	GEO	GDS1956	1.56165444532	HOMO SAPIENS	Various muscle diseases (HG-U133A)	disease.state	amyotophic lateral sclerosis	Duchenne muscular dystrophy	GPL96
GDS596_tissue_41	GEO	GDS596	-2.2418683885	HOMO SAPIENS	Large-scale analysis of the human transcriptome (HG-U133A)	tissue	ovary	parietal lobe	GPL96
GDS181_tissue_2	GEO	GDS181	2.14926939086	HOMO SAPIENS	Large-scale analysis of the human transcriptome (HG-U95A)	tissue	amygdala	THY+	GPL91
E-GEOD-14990_26_1	ArrayExpress	E-GEOD-14990	4.70088543709	HOMO SAPIENS	MYC regulation of a poor prognosis metastatic cancer cell state	Factor.Value..CELL.LINE.	LNCaP	MCF10A	A-AFFY-44
GDS596_tissue_31	GEO	GDS596	2.52998921641	HOMO SAPIENS	Large-scale analysis of the human transcriptome (HG-U133A)	tissue	leukemia lymphoblastic molt4	olfactory bulb	GPL96
E-GEOD-14580_43_1	ArrayExpress	E-GEOD-14580	-2.33506713438	HOMO SAPIENS	Mucosal gene signatures to predict response to infliximab in patients with ulcerative colitis	FactorValue..RESPONSE.TO.INFLIXIMAB.	No	Not applicable	A-AFFY-44
GDS181_tissue_9	GEO	GDS181	-1.74065758237	HOMO SAPIENS	Large-scale analysis of the human transcriptome (HG-U95A)	tissue	DRG	salivary gland	GPL91
GDS596_tissue_17	GEO	GDS596	3.5492532152	HOMO SAPIENS	Large-scale analysis of the human transcriptome (HG-U133A)	tissue	cerebellum peduncles	placenta	GPL96
GDS2819_individual_2	GEO	GDS2819	-2.92838466662	HOMO SAPIENS	Leukemic white blood cells and various RNA preparation protocols	individual	patient 10	patient 22	GPL570
GDS968_individual_36	GEO	GDS968	-1.84308813756	HOMO SAPIENS	Radiation therapy toxicity association with abnormal transcriptional response to DNA damage	individual	RadS13	RadS7	GPL8300
GDS3113_tissue_6	GEO	GDS3113	-2.42011116475	HOMO SAPIENS	Various normal tissues	tissue	fetal kidney	liver	GPL2986
GDS3116_individual_12	GEO	GDS3116	-2.03951211467	HOMO SAPIENS	Letrozole effect on breast cancer tumors	individual	20	63	GPL96
E-GEOD-8702_28_2	ArrayExpress	E-GEOD-8702	-3.03513794971	HOMO SAPIENS	Transcription profiling by array of human prostate LNCaP cells over a time course of androgen deprivation	Factor.Value.sampling.time.point.	1	11	A-AFFY-44
GDS596_tissue_69	GEO	GDS596	2.63691585061	HOMO SAPIENS	Large-scale analysis of the human transcriptome (HG-U133A)	tissue	thalamus	whole blood	GPL96
E-GEOD-32685_29_1	ArrayExpress	E-GEOD-32685	-2.09449514146	HOMO SAPIENS	ZNF750 Drives Terminal Epidermal Differentiation via Induction of Klf4	FactorValue..TREATMENT.	KLF4 knock down	ZNF750 knock down	A-AFFY-44
E-GEOD-26921_43_2	ArrayExpress	E-GEOD-26921	1.80144547578	HOMO SAPIENS	Determinants of sensitivity to DZNep induced apoptosis in multiple myeloma cells	FactorValue..CELL.LINE.	MM.1S	OPM-2	A-AFFY-44
GDS3113_tissue_10	GEO	GDS3113	1.83655133121	HOMO SAPIENS	Various normal tissues	tissue	kidney	uterus	GPL2986
E-GEOD-8702_28_3	ArrayExpress	E-GEOD-8702	-2.56592407411	HOMO SAPIENS	Transcription profiling by array of human prostate LNCaP cells over a time course of androgen deprivation	Factor.Value.sampling.time.point.	3	11	A-AFFY-44
E-GEOD-10799_30_1	ArrayExpress	E-GEOD-10799	-2.0952096874	HOMO SAPIENS	Transcription profiling by array of human primary lung adenocarcincomas from patients with or without tumor cells detected in bone marrow	Factor.Value.clinical.information.		tumor cells in bone marrow	A-AFFY-44
E-GEOD-23038_33_2	ArrayExpress	E-GEOD-23038	2.26357094695	HOMO SAPIENS	Normal prostate cells were immortalized and cultured for 650 days till several transformation hallmarks were observed	FactorValue..CELL.TYPE.	hTERT immortalized cells, dominant negative peptide for p53 vector + hRAS, passage 80	hTERT immortalized cells + mutant p53, passage 80	A-AFFY-37
GDS181_tissue_2	GEO	GDS181	1.28709955091	HOMO SAPIENS	Large-scale analysis of the human transcriptome (HG-U95A)	tissue	amygdala	placenta	GPL91
GDS596_tissue_52	GEO	GDS596	-3.11694537587	HOMO SAPIENS	Large-scale analysis of the human transcriptome (HG-U133A)	tissue	placenta	temporal lobe	GPL96
GDS596_tissue_7	GEO	GDS596	-1.80106000139	HOMO SAPIENS	Large-scale analysis of the human transcriptome (HG-U133A)	tissue	atrioventricular node	PB-CD14+monocytes	GPL96
GDS181_tissue_9	GEO	GDS181	-2.99187116072	HOMO SAPIENS	Large-scale analysis of the human transcriptome (HG-U95A)	tissue	DRG	thalamus	GPL91
GDS596_tissue_45	GEO	GDS596	2.42955058372	HOMO SAPIENS	Large-scale analysis of the human transcriptome (HG-U133A)	tissue	PB-BDCA4+ dendritic cells	superior cervical ganglion	GPL96
GDS2418_disease.state_1	GEO	GDS2418	-1.0553317261	HOMO SAPIENS	Vulvar intraepithelial neoplasia	disease.state	control	vulvar intraepithelial neoplasia	GPL570
GDS181_tissue_4	GEO	GDS181	4.64500952116	HOMO SAPIENS	Large-scale analysis of the human transcriptome (HG-U95A)	tissue	Burkitt's Raji	THY+	GPL91
GDS596_tissue_31	GEO	GDS596	1.60555560487	HOMO SAPIENS	Large-scale analysis of the human transcriptome (HG-U133A)	tissue	leukemia lymphoblastic molt4	thyroid	GPL96
E-GEOD-28796_41_1	ArrayExpress	E-GEOD-28796	1.19219848521	HOMO SAPIENS	Gene expression profiles of pretreatment biopsies from dose-dense-docetaxel-treated breast cancers	FactorValue..SAMPLE.	1	8	A-AFFY-44
GDS3113_tissue_5	GEO	GDS3113	-1.11963532812	HOMO SAPIENS	Various normal tissues	tissue	fetal brain	pancreas	GPL2986
GDS596_tissue_36	GEO	GDS596	6.528905685	HOMO SAPIENS	Large-scale analysis of the human transcriptome (HG-U133A)	tissue	lymphoma burkitts daudi	whole blood	GPL96
GDS596_tissue_53	GEO	GDS596	1.78302209189	HOMO SAPIENS	Large-scale analysis of the human transcriptome (HG-U133A)	tissue	pons	thyroid	GPL96
GDS968_individual_16	GEO	GDS968	-3.18355860863	HOMO SAPIENS	Radiation therapy toxicity association with abnormal transcriptional response to DNA damage	individual	Rad1	RadS8	GPL8300
GDS3113_tissue_4	GEO	GDS3113	1.18442701005	HOMO SAPIENS	Various normal tissues	tissue	colon	spleen	GPL2986
GDS596_tissue_28	GEO	GDS596	2.37490762779	HOMO SAPIENS	Large-scale analysis of the human transcriptome (HG-U133A)	tissue	hypothalamus	ovary	GPL96
GDS596_tissue_34	GEO	GDS596	-2.92470808269	HOMO SAPIENS	Large-scale analysis of the human transcriptome (HG-U133A)	tissue	lung	temporal lobe	GPL96
E-GEOD-38422_32_1	ArrayExpress	E-GEOD-38422	-1.11175805526	HOMO SAPIENS	Network Analysis of HEK293T Gene Expression Profile Modulation During Nonviral Gene Delivery	FactorValue..CELL.POPULATION.	transfected	untreated	A-AFFY-44
GDS596_tissue_49	GEO	GDS596	1.51568243589	HOMO SAPIENS	Large-scale analysis of the human transcriptome (HG-U133A)	tissue	PB-CD56+NK cells	tongue	GPL96
GDS181_tissue_13	GEO	GDS181	3.49746225777	HOMO SAPIENS	Large-scale analysis of the human transcriptome (HG-U95A)	tissue	HL60	myelogenous k562	GPL91
GDS596_tissue_24	GEO	GDS596	-1.23941643928	HOMO SAPIENS	Large-scale analysis of the human transcriptome (HG-U133A)	tissue	fetal lung	PB-CD8+T cells	GPL96
GDS596_tissue_56	GEO	GDS596	3.00725589093	HOMO SAPIENS	Large-scale analysis of the human transcriptome (HG-U133A)	tissue	salivary gland	superior cervical ganglion	GPL96
GDS596_tissue_29	GEO	GDS596	2.53341702681	HOMO SAPIENS	Large-scale analysis of the human transcriptome (HG-U133A)	tissue	kidney	smooth muscle	GPL96
GDS596_tissue_6	GEO	GDS596	-4.64709385968	HOMO SAPIENS	Large-scale analysis of the human transcriptome (HG-U133A)	tissue	appendix	lymphoma burkitts raji	GPL96
E-GEOD-30122_43_3	ArrayExpress	E-GEOD-30122	-1.37098413972	HOMO SAPIENS	Transcriptome Analysis of Human Diabetic Kidney Disease	FactorValue..INDIVIDUAL.	119	34	A-AFFY-37
E-GEOD-28796_41_4	ArrayExpress	E-GEOD-28796	1.13627257444	HOMO SAPIENS	Gene expression profiles of pretreatment biopsies from dose-dense-docetaxel-treated breast cancers	FactorValue..SAMPLE.	4	5	A-AFFY-44
GDS596_tissue_22	GEO	GDS596	2.40050589322	HOMO SAPIENS	Large-scale analysis of the human transcriptome (HG-U133A)	tissue	fetal brain	placenta	GPL96
GDS968_individual_10	GEO	GDS968	-2.08818009337	HOMO SAPIENS	Radiation therapy toxicity association with abnormal transcriptional response to DNA damage	individual	NoCa4	SkCa4	GPL8300
GDS181_tissue_12	GEO	GDS181	-2.31254175153	HOMO SAPIENS	Large-scale analysis of the human transcriptome (HG-U95A)	tissue	heart	thalamus	GPL91
E-GEOD-27424_32_1	ArrayExpress	E-GEOD-27424	1.5662729851	HOMO SAPIENS	NOTCH3 knockdown in non-transformed human esophageal cells	FactorValue..VARIATION.	STR-pGIPZ scramble	STR-pGIPZ shNotch3	A-AFFY-44
E-GEOD-25119_43_1	ArrayExpress	E-GEOD-25119	-2.19292161887	HOMO SAPIENS	Comparison of CD4+ T cells from human fetal and adult donors	FactorValue..ORIGINAL.CELLS.	adult bone marrow HSC	not specified	A-AFFY-44
GDS3116_individual_20	GEO	GDS3116	3.53169576117	HOMO SAPIENS	Letrozole effect on breast cancer tumors	individual	29	69	GPL96
GDS3113_tissue_1	GEO	GDS3113	1.87054532501	HOMO SAPIENS	Various normal tissues	tissue	adrenal gland	skin	GPL2986
GDS968_individual_15	GEO	GDS968	-1.56325970844	HOMO SAPIENS	Radiation therapy toxicity association with abnormal transcriptional response to DNA damage	individual	NoCa9	RadS14	GPL8300
GDS596_tissue_62	GEO	GDS596	-2.52947018711	HOMO SAPIENS	Large-scale analysis of the human transcriptome (HG-U133A)	tissue	superior cervical ganglion	testis germ cell	GPL96
E-GEOD-19735_32_2	ArrayExpress	E-GEOD-19735	1.90138535845	HOMO SAPIENS	Comparison of human embroynic stem cell derived vascular cells to mature human vascular and hematopoietic cells	FactorValue..CELL.TYPE.	Embryonic Stem Cells (hESCs)	hESC-derived Endothelial Cells	A-AFFY-44
GDS596_tissue_6	GEO	GDS596	-1.62774355797	HOMO SAPIENS	Large-scale analysis of the human transcriptome (HG-U133A)	tissue	appendix	leukemia chronic myelogenous K562	GPL96
GDS596_tissue_9	GEO	GDS596	-5.86555370288	HOMO SAPIENS	Large-scale analysis of the human transcriptome (HG-U133A)	tissue	BM-CD33+myeloid	leukemia promyelocytic hl60	GPL96
GDS596_tissue_2	GEO	GDS596	-3.78673012861	HOMO SAPIENS	Large-scale analysis of the human transcriptome (HG-U133A)	tissue	adipocyte	medulla oblongata	GPL96
GDS968_individual_8	GEO	GDS968	2.11219474186	HOMO SAPIENS	Radiation therapy toxicity association with abnormal transcriptional response to DNA damage	individual	NoCa2	NoCa3	GPL8300
GDS596_tissue_24	GEO	GDS596	-2.47836285384	HOMO SAPIENS	Large-scale analysis of the human transcriptome (HG-U133A)	tissue	fetal lung	temporal lobe	GPL96
GDS2819_individual_9	GEO	GDS2819	3.13344020039	HOMO SAPIENS	Leukemic white blood cells and various RNA preparation protocols	individual	patient 17	patient 8	GPL570
GDS596_tissue_32	GEO	GDS596	4.29571459817	HOMO SAPIENS	Large-scale analysis of the human transcriptome (HG-U133A)	tissue	leukemia promyelocytic hl60	testis seminiferous tubule	GPL96
E-GEOD-37258_34_1	ArrayExpress	E-GEOD-37258	-2.68709917708	HOMO SAPIENS	Expression data of the iPSCs derived from foreskin fibroblast cells of normal person and KS patient	FactorValue..CELL.TYPE.	fibroblast	hESC	A-AFFY-44
E-GEOD-30304_41_1	ArrayExpress	E-GEOD-30304	2.65195333117	HOMO SAPIENS	Gene expression profiling of prostate epithelial cells in response to tissue contextual changes	FactorValue..CELL.LINE.	LNCaP cells (prostate cancer cells)	RWPE-1 (immortalized prostate epithelial cells)	A-AFFY-44
GDS3116_individual_20	GEO	GDS3116	2.43642580883	HOMO SAPIENS	Letrozole effect on breast cancer tumors	individual	29	60	GPL96
E-GEOD-17539_29_2	ArrayExpress	E-GEOD-17539	-1.28798056638	HOMO SAPIENS	Transcription profiling by array of human grafted engineered skin substitutes	Factor.Value.time.	7	28	A-AFFY-44
GDS596_tissue_12	GEO	GDS596	2.76545741245	HOMO SAPIENS	Large-scale analysis of the human transcriptome (HG-U133A)	tissue	bone marrow	trigeminal ganglion	GPL96
E-GEOD-33495_33_1	ArrayExpress	E-GEOD-33495	-2.28329251795	HOMO SAPIENS	Disrupted transcripitonal network in Np63 AEC tissue model [gene expression]	FactorValue..VARIATION.	control	TP63 knock down	A-AFFY-44
GDS2732_agent_1	GEO	GDS2732	-3.36402261597	HOMO SAPIENS	2-(3,4,5-trimethoxyphenylamino)-pyrrolo[2,3-d]pyrimidine effect on epidermal keratinocytes: time course	agent	control	PP	GPL96
GDS181_tissue_4	GEO	GDS181	3.70960396232	HOMO SAPIENS	Large-scale analysis of the human transcriptome (HG-U95A)	tissue	Burkitt's Raji	thymus	GPL91
E-GEOD-23583_50_6	ArrayExpress	E-GEOD-23583	1.92328890622	HOMO SAPIENS	Highly efficient reprogramming to pluripotency and directed differentiation using synthetic mRNA	FactorValue..CELL.TYPE.	iPS cells derived from dH1F fibroblast	MRC5 fibroblast	A-AFFY-44
GDS596_tissue_34	GEO	GDS596	1.76516784232	HOMO SAPIENS	Large-scale analysis of the human transcriptome (HG-U133A)	tissue	lung	trigeminal ganglion	GPL96
GDS596_tissue_36	GEO	GDS596	6.10113085236	HOMO SAPIENS	Large-scale analysis of the human transcriptome (HG-U133A)	tissue	lymphoma burkitts daudi	PB-BDCA4+ dendritic cells	GPL96
E-MEXP-2019_23_2	ArrayExpress	E-MEXP-2019	3.32585339979	HOMO SAPIENS	Transcription profiling of human osteoclastic differentiating from dendritic cells or monocytes	Factor.Value.CELL_TYPE.	intermediate cell derived from dendritic cells	monocyte	A-AFFY-44
GDS596_tissue_8	GEO	GDS596	2.91231996006	HOMO SAPIENS	Large-scale analysis of the human transcriptome (HG-U133A)	tissue	BM-CD105+ endothelial	pituitary	GPL96
E-GEOD-30355_34_1	ArrayExpress	E-GEOD-30355	2.12507192941	HOMO SAPIENS	Human keratinocytes have a response to injury that upregulates CCL20 and other genes linking innate and adaptive immunity	FactorValue..GROUP.	KC LCM	KC vitro	A-AFFY-44
GDS1902_agent_2	GEO	GDS1902	-2.22632066763	HOMO SAPIENS	Cyanobacterial metabolite apratoxin A cytotoxic effect on colon adenocarcinoma cells: time course and dose response	agent	ethanol control	UV	GPL96
GDS3116_individual_41	GEO	GDS3116	2.58575406406	HOMO SAPIENS	Letrozole effect on breast cancer tumors	individual	50	69	GPL96
GDS596_tissue_37	GEO	GDS596	3.77562529906	HOMO SAPIENS	Large-scale analysis of the human transcriptome (HG-U133A)	tissue	lymphoma burkitts raji	testis	GPL96
GDS596_tissue_32	GEO	GDS596	2.55667701983	HOMO SAPIENS	Large-scale analysis of the human transcriptome (HG-U133A)	tissue	leukemia promyelocytic hl60	liver	GPL96
GDS596_tissue_28	GEO	GDS596	2.49017807742	HOMO SAPIENS	Large-scale analysis of the human transcriptome (HG-U133A)	tissue	hypothalamus	placenta	GPL96
GDS596_tissue_48	GEO	GDS596	-1.63277797545	HOMO SAPIENS	Large-scale analysis of the human transcriptome (HG-U133A)	tissue	PB-CD4+T cells	temporal lobe	GPL96
E-GEOD-28796_41_5	ArrayExpress	E-GEOD-28796	1.29142055484	HOMO SAPIENS	Gene expression profiles of pretreatment biopsies from dose-dense-docetaxel-treated breast cancers	FactorValue..SAMPLE.	5	8	A-AFFY-44
GDS181_tissue_6	GEO	GDS181	3.32812777305	HOMO SAPIENS	Large-scale analysis of the human transcriptome (HG-U95A)	tissue	cerebellum	placenta	GPL91
GDS2958_cell.line_1	GEO	GDS2958	6.49285163515	HOMO SAPIENS	Tumor suppressor PTEN depletion effect on various cell lines	cell.line	A431	HCC827	GPL570
GDS596_tissue_2	GEO	GDS596	-4.43683651052	HOMO SAPIENS	Large-scale analysis of the human transcriptome (HG-U133A)	tissue	adipocyte	cerebellum	GPL96
GDS596_tissue_37	GEO	GDS596	3.53481896654	HOMO SAPIENS	Large-scale analysis of the human transcriptome (HG-U133A)	tissue	lymphoma burkitts raji	prostate	GPL96
GDS596_tissue_45	GEO	GDS596	2.68285095205	HOMO SAPIENS	Large-scale analysis of the human transcriptome (HG-U133A)	tissue	PB-BDCA4+ dendritic cells	trigeminal ganglion	GPL96
GDS913_individual_9	GEO	GDS913	-1.75327081299	HOMO SAPIENS	DNA damage from ultraviolet and ionizing radiation effect on peripheral blood lymphocytes	individual	NoCa3	NoCa6	GPL8300
GDS3116_individual_39	GEO	GDS3116	2.15194931889	HOMO SAPIENS	Letrozole effect on breast cancer tumors	individual	49	9	GPL96
E-GEOD-26921_43_2	ArrayExpress	E-GEOD-26921	1.33362610854	HOMO SAPIENS	Determinants of sensitivity to DZNep induced apoptosis in multiple myeloma cells	FactorValue..CELL.LINE.	MM.1S	NCI-H929	A-AFFY-44
GDS2819_individual_17	GEO	GDS2819	2.55196852854	HOMO SAPIENS	Leukemic white blood cells and various RNA preparation protocols	individual	patient 24	patient 26	GPL570
GDS3116_individual_17	GEO	GDS3116	-3.31317718426	HOMO SAPIENS	Letrozole effect on breast cancer tumors	individual	25	63	GPL96
GDS3113_tissue_10	GEO	GDS3113	1.71896865483	HOMO SAPIENS	Various normal tissues	tissue	kidney	thyroid	GPL2986
E-GEOD-10971_34_1	ArrayExpress	E-GEOD-10971	1.32161789132	HOMO SAPIENS	Transcription profiling by array of human non-malignant fallopian tube epithelium and high grade serous carcinoma	Factor.Value.disease.state.	high grade serous carcinoma	normal	A-AFFY-44
E-GEOD-16797_28_1	ArrayExpress	E-GEOD-16797	1.24948314846	HOMO SAPIENS	Transcription profiling by array of human peripheral blood samples from Kawasaki disease patients after treatment with intravenous immunoglobulin and methylprednisolone	Factor.Value.clinical.treatment.	intravenous immunoglobulin	none	A-AFFY-44
GDS596_tissue_41	GEO	GDS596	-3.20379097124	HOMO SAPIENS	Large-scale analysis of the human transcriptome (HG-U133A)	tissue	ovary	thalamus	GPL96
GDS596_tissue_16	GEO	GDS596	2.59957355139	HOMO SAPIENS	Large-scale analysis of the human transcriptome (HG-U133A)	tissue	cerebellum	PB-BDCA4+ dendritic cells	GPL96
GDS1779_cell.type_1	GEO	GDS1779	-2.98510608302	HOMO SAPIENS	Hypoxia effect on astrocytes	cell.type	astrocyte	HeLa	GPL570
GDS596_tissue_37	GEO	GDS596	3.75234915797	HOMO SAPIENS	Large-scale analysis of the human transcriptome (HG-U133A)	tissue	lymphoma burkitts raji	testis leydig cell	GPL96
GDS3516_disease.state_2	GEO	GDS3516	-2.87538790608	HOMO SAPIENS	Nodular lymphocyte-predominant Hodgkin lymphoma: lymphocytic and histiocytic cells	disease.state	classical Hodgkin lymphoma	normal centroblasts	GPL570
E-GEOD-20124_28_2	ArrayExpress	E-GEOD-20124	2.88228559603	HOMO SAPIENS	Transcriptome analysis of human Whartons jelly stem cells: in-house analysis	FactorValue..CELL.TYPE.	embryonic stem cell line	fetal fibroblast cell line	A-AFFY-44
E-GEOD-33425_30_2	ArrayExpress	E-GEOD-33425	-1.42305052833	HOMO SAPIENS	Human MAIT and CD8++ cell development	FactorValue..CELL.SUBTYPE.	CD161++CD8+ T cells	not specified	A-AFFY-44
GDS3116_individual_13	GEO	GDS3116	-1.88996399544	HOMO SAPIENS	Letrozole effect on breast cancer tumors	individual	21	63	GPL96
GDS968_individual_40	GEO	GDS968	2.07072396896	HOMO SAPIENS	Radiation therapy toxicity association with abnormal transcriptional response to DNA damage	individual	RadS7	SkCa11	GPL8300
GDS2819_individual_8	GEO	GDS2819	-3.53168463947	HOMO SAPIENS	Leukemic white blood cells and various RNA preparation protocols	individual	patient 16	patient 22	GPL570
GDS3113_tissue_9	GEO	GDS3113	-1.9264656381	HOMO SAPIENS	Various normal tissues	tissue	heart	pancreas	GPL2986
GDS596_tissue_7	GEO	GDS596	-6.91673496886	HOMO SAPIENS	Large-scale analysis of the human transcriptome (HG-U133A)	tissue	atrioventricular node	BM-CD71+early erythroid	GPL96
E-GEOD-29625_65_1	ArrayExpress	E-GEOD-29625	-1.33446390279	HOMO SAPIENS	Human embryonic stem cells derived from embryos at different stages of development share similar transcription profiles	FactorValue..CELL.LINE.	not specified	SG7	A-AFFY-44
E-GEOD-31782_32_1	ArrayExpress	E-GEOD-31782	8.07298853003	HOMO SAPIENS	Knock-down and Over-expression of JMJD6 in MCF-7 and/or MDA-MB231	FactorValue..CELL.LINE.	MCF-7	MDA-MB231	A-AFFY-44
GDS596_tissue_49	GEO	GDS596	2.1631550426	HOMO SAPIENS	Large-scale analysis of the human transcriptome (HG-U133A)	tissue	PB-CD56+NK cells	thyroid	GPL96
GDS2615_time_5	GEO	GDS2615	1.83813230854	HOMO SAPIENS	Mucociliary differentiation of airway epithelial cells	time	17 d	1 d	GPL570
E-MEXP-1403_39_1	ArrayExpress	E-MEXP-1403	1.88357868645	HOMO SAPIENS	Transcription profiling of human hematopoietic stem cells, pro-B cells and TEL-AML1 tranduced cord blood cells to study TEL-AML1 associated childhood leukemia	Factor.Value..cell.immunophenotype.	CD34+CD38+CD19+	CD34+CD38-/lowCD19-	A-AFFY-44
GDS596_tissue_1	GEO	GDS596	-2.75442212713	HOMO SAPIENS	Large-scale analysis of the human transcriptome (HG-U133A)	tissue	721-B-lymphoblasts	BM-CD105+ endothelial	GPL96
GDS968_individual_15	GEO	GDS968	-4.69365126817	HOMO SAPIENS	Radiation therapy toxicity association with abnormal transcriptional response to DNA damage	individual	NoCa9	RadC1	GPL8300
GDS968_individual_43	GEO	GDS968	-1.42064282316	HOMO SAPIENS	Radiation therapy toxicity association with abnormal transcriptional response to DNA damage	individual	SkCa1	SkCa10	GPL8300
E-GEOD-14519_33_1	ArrayExpress	E-GEOD-14519	1.9419257918	HOMO SAPIENS	Transcription profiling by array of human multiple myeloma cell lines after treatment with arsenic	Factor.Value.cell.line.	8226/S	U266	A-AFFY-44
GDS968_individual_15	GEO	GDS968	-1.28478689999	HOMO SAPIENS	Radiation therapy toxicity association with abnormal transcriptional response to DNA damage	individual	NoCa9	SkCa14	GPL8300
GDS181_tissue_31	GEO	GDS181	1.42227070873	HOMO SAPIENS	Large-scale analysis of the human transcriptome (HG-U95A)	tissue	testis	THY+	GPL91
GDS181_tissue_1	GEO	GDS181	-3.29985689578	HOMO SAPIENS	Large-scale analysis of the human transcriptome (HG-U95A)	tissue	adrenal gland	Burkitt's Raji	GPL91
GDS596_tissue_37	GEO	GDS596	4.92304849521	HOMO SAPIENS	Large-scale analysis of the human transcriptome (HG-U133A)	tissue	lymphoma burkitts raji	uterus corpus	GPL96
GDS596_tissue_30	GEO	GDS596	1.90369819351	HOMO SAPIENS	Large-scale analysis of the human transcriptome (HG-U133A)	tissue	leukemia chronic myelogenous K562	uterus corpus	GPL96
GDS181_tissue_7	GEO	GDS181	2.08570646316	HOMO SAPIENS	Large-scale analysis of the human transcriptome (HG-U95A)	tissue	corpus callosum	OVR278S	GPL91
GDS3113_tissue_15	GEO	GDS3113	1.79588035731	HOMO SAPIENS	Various normal tissues	tissue	pancreas	tonsil	GPL2986
GDS596_tissue_2	GEO	GDS596	-2.58323910958	HOMO SAPIENS	Large-scale analysis of the human transcriptome (HG-U133A)	tissue	adipocyte	leukemia lymphoblastic molt4	GPL96
GDS2819_individual_20	GEO	GDS2819	-1.51107409928	HOMO SAPIENS	Leukemic white blood cells and various RNA preparation protocols	individual	patient 27	patient 4	GPL570
E-GEOD-28796_41_7	ArrayExpress	E-GEOD-28796	1.90576037734	HOMO SAPIENS	Gene expression profiles of pretreatment biopsies from dose-dense-docetaxel-treated breast cancers	FactorValue..SAMPLE.	7	12	A-AFFY-44
E-GEOD-26862_34_1	ArrayExpress	E-GEOD-26862	-1.0433669699	HOMO SAPIENS	Expression data of human eGFP-SOX17+ endoderm cells	FactorValue..CELL.TYPE.	H9 human embryonic stem cells	hSOX17-2 derived stage 2 endoderm	A-AFFY-44
E-GEOD-17714_29_3	ArrayExpress	E-GEOD-17714	-3.00448986765	HOMO SAPIENS	Transcription profiling by array of human neuroblastoma cell lines after growth in hypoxia	Factor.Value.cell.line.	GI-ME-N	IMR-32	A-AFFY-44
GDS3113_tissue_20	GEO	GDS3113	2.67208618754	HOMO SAPIENS	Various normal tissues	tissue	salivary gland	skin	GPL2986
GDS968_individual_20	GEO	GDS968	3.98849884754	HOMO SAPIENS	Radiation therapy toxicity association with abnormal transcriptional response to DNA damage	individual	RadC1	SkCa12	GPL8300
E-GEOD-29625_65_1	ArrayExpress	E-GEOD-29625	-1.38550068491	HOMO SAPIENS	Human embryonic stem cells derived from embryos at different stages of development share similar transcription profiles	FactorValue..CELL.LINE.	not specified	SAB-113B	A-AFFY-44
E-GEOD-31652_42_7	ArrayExpress	E-GEOD-31652	1.06204029916	HOMO SAPIENS	IL-17A is an essential cytokine to sustain pathogenic cell activation and inflammatory gene circuits in psoriasis vulgaris	FactorValue..PATIENT..PATIENT.	1503	1615	A-AFFY-37
GDS181_tissue_6	GEO	GDS181	3.73484890649	HOMO SAPIENS	Large-scale analysis of the human transcriptome (HG-U95A)	tissue	cerebellum	thyroid	GPL91
GDS3516_disease.state_3	GEO	GDS3516	-1.47720290769	HOMO SAPIENS	Nodular lymphocyte-predominant Hodgkin lymphoma: lymphocytic and histiocytic cells	disease.state	diffuse large B-cell lymphoma	normal naive B-cells	GPL570
E-GEOD-26921_43_3	ArrayExpress	E-GEOD-26921	1.82766878515	HOMO SAPIENS	Determinants of sensitivity to DZNep induced apoptosis in multiple myeloma cells	FactorValue..CELL.LINE.	NCI-H929	OPM-2	A-AFFY-44
GDS596_tissue_36	GEO	GDS596	3.89198983439	HOMO SAPIENS	Large-scale analysis of the human transcriptome (HG-U133A)	tissue	lymphoma burkitts daudi	thalamus	GPL96
E-GEOD-16111_36_1	ArrayExpress	E-GEOD-16111	-1.51291155855	HOMO SAPIENS	BMP4 effect on gene expression program in human primary epidermal keratinocytes and dermal fibroblasts	FactorValue..CELL.TYPE.	primary cultured dermal fibroblast	primary cultured epidermal keratinocyte	A-AFFY-37
GDS181_tissue_13	GEO	GDS181	3.80627460781	HOMO SAPIENS	Large-scale analysis of the human transcriptome (HG-U95A)	tissue	HL60	trachea	GPL91
E-TABM-1091_29_1	ArrayExpress	E-TABM-1091	1.12040944279	HOMO SAPIENS	Transcriptiion profiling by array of human ratiometric mixes of high quality RNA from different tissues using different labeling protocols to provide a mechanism for assessing process improvement	Factor.Value..MIX.	Human Brain Reference RNA	Mix1	A-AFFY-37
GDS596_tissue_50	GEO	GDS596	1.87799896131	HOMO SAPIENS	Large-scale analysis of the human transcriptome (HG-U133A)	tissue	PB-CD8+T cells	placenta	GPL96
GDS3113_tissue_18	GEO	GDS3113	1.58335923089	HOMO SAPIENS	Various normal tissues	tissue	prostate	uterus	GPL2986
E-GEOD-22139_37_3	ArrayExpress	E-GEOD-22139	1.94833624364	HOMO SAPIENS	Bone morphogenetic protein-7 is a MYC target with pro-survival functions in childhood medulloblastoma	FactorValue..GENETIC.MODIFICATION.	pMYCEGFP vector-transfected	siRNA cMYC silenced	A-AFFY-44
GDS3113_tissue_5	GEO	GDS3113	2.62958942769	HOMO SAPIENS	Various normal tissues	tissue	fetal brain	retina	GPL2986
GDS3113_tissue_21	GEO	GDS3113	2.57468155051	HOMO SAPIENS	Various normal tissues	tissue	skeletal muscle	thyroid	GPL2986
E-GEOD-27515_39_1	ArrayExpress	E-GEOD-27515	-7.66914200621	HOMO SAPIENS	Isolation and characterization of a metastatic hybrid cell line generated by ER negative and ER positive breast cancer cells in mouse bone marrow	FactorValue..GENOTYPE.	ER negative MDA-MB-231/GFP/Neo cells resistant to G418	ER positive ZR-75-1/GFP/puro	A-AFFY-44
E-GEOD-17906_35_1	ArrayExpress	E-GEOD-17906	2.42772518712	HOMO SAPIENS	Transcription profiling by array of human CD90 positive prostate stromal fibromuscular tumor cells	Factor.Value.cell.type.		CD90 positive	A-AFFY-44
GDS2369_cell.line_1	GEO	GDS2369	4.17566867455	HOMO SAPIENS	Epstein-Barr virus nuclear antigen 2 effect on B-cell lines	cell.line	BJABK3	BL41K3	GPL571
GDS181_tissue_21	GEO	GDS181	-1.81484648068	HOMO SAPIENS	Large-scale analysis of the human transcriptome (HG-U95A)	tissue	OVR278S	prostate cancer	GPL91
GDS181_tissue_14	GEO	GDS181	-1.25303967965	HOMO SAPIENS	Large-scale analysis of the human transcriptome (HG-U95A)	tissue	HUVEC	testis	GPL91
E-GEOD-17204_32_2	ArrayExpress	E-GEOD-17204	1.66190077412	HOMO SAPIENS	Transcription profiling by array of human neuroblastoma cells transfected with RNAi against DJ-1	Factor.Value..CLONE.	G	M	A-AFFY-37
E-GEOD-27505_38_2	ArrayExpress	E-GEOD-27505	-1.85364590124	HOMO SAPIENS	Prospective Identification, Isolation, and Profiling of a Telomerase-Expressing Subpopulation of Human Neural Stem Cells, using sox2 Enhancer-Directed Fluorescence-Activated Cell Sorting	FactorValue..CELL.TYPE.	SOX2+	unsorted	A-AFFY-44
GDS596_tissue_5	GEO	GDS596	1.55777111098	HOMO SAPIENS	Large-scale analysis of the human transcriptome (HG-U133A)	tissue	amygdala	ovary	GPL96
GDS968_individual_17	GEO	GDS968	-2.02407247669	HOMO SAPIENS	Radiation therapy toxicity association with abnormal transcriptional response to DNA damage	individual	Rad2	RadS7	GPL8300
GDS181_tissue_4	GEO	GDS181	2.47198768734	HOMO SAPIENS	Large-scale analysis of the human transcriptome (HG-U95A)	tissue	Burkitt's Raji	kidney	GPL91
GDS596_tissue_8	GEO	GDS596	1.74239243897	HOMO SAPIENS	Large-scale analysis of the human transcriptome (HG-U133A)	tissue	BM-CD105+ endothelial	hypothalamus	GPL96
GDS2431_time_2	GEO	GDS2431	-4.40089908987	HOMO SAPIENS	Erythroid differentiation in vitro: time course	time	1 d	7 d	GPL570
GDS596_tissue_17	GEO	GDS596	1.69335666184	HOMO SAPIENS	Large-scale analysis of the human transcriptome (HG-U133A)	tissue	cerebellum peduncles	leukemia lymphoblastic molt4	GPL96
GDS968_individual_8	GEO	GDS968	1.95720352834	HOMO SAPIENS	Radiation therapy toxicity association with abnormal transcriptional response to DNA damage	individual	NoCa2	NoCa4	GPL8300
E-GEOD-23038_33_9	ArrayExpress	E-GEOD-23038	3.13725135132	HOMO SAPIENS	Normal prostate cells were immortalized and cultured for 650 days till several transformation hallmarks were observed	FactorValue..CELL.TYPE.	hTERT immortalized cells, empty vector control + hRAS, passage 80	hTERT immortalized cells, passage 80	A-AFFY-37
GDS596_tissue_34	GEO	GDS596	-2.35161268843	HOMO SAPIENS	Large-scale analysis of the human transcriptome (HG-U133A)	tissue	lung	skeletal muscle	GPL96
GDS596_tissue_59	GEO	GDS596	-1.44963344963	HOMO SAPIENS	Large-scale analysis of the human transcriptome (HG-U133A)	tissue	smooth muscle	testis interstitial	GPL96
E-GEOD-23583_50_4	ArrayExpress	E-GEOD-23583	1.27772743524	HOMO SAPIENS	Highly efficient reprogramming to pluripotency and directed differentiation using synthetic mRNA	FactorValue..CELL.TYPE.	iPS cells derived from CF fibroblast	iPS cells derived from dH1F fibroblast	A-AFFY-44
E-GEOD-17714_29_3	ArrayExpress	E-GEOD-17714	-2.52261501891	HOMO SAPIENS	Transcription profiling by array of human neuroblastoma cell lines after growth in hypoxia	Factor.Value.cell.line.	GI-ME-N	SK-N-SH	A-AFFY-44
GDS3113_tissue_21	GEO	GDS3113	1.62241577075	HOMO SAPIENS	Various normal tissues	tissue	skeletal muscle	trachea	GPL2986
GDS968_individual_18	GEO	GDS968	-2.94777060544	HOMO SAPIENS	Radiation therapy toxicity association with abnormal transcriptional response to DNA damage	individual	Rad3	RadS8	GPL8300
GDS596_tissue_61	GEO	GDS596	2.22931926819	HOMO SAPIENS	Large-scale analysis of the human transcriptome (HG-U133A)	tissue	subthalamic nucleus	whole blood	GPL96
E-GEOD-23035_38_1	ArrayExpress	E-GEOD-23035	-1.08465523941	HOMO SAPIENS	Expression data from BAP1 depleted cells	FactorValue..TREATMENT.	shBAP1 #1	shBAP1 #2	A-AFFY-44
E-GEOD-18680_37_1	ArrayExpress	E-GEOD-18680	3.02544831532	HOMO SAPIENS	Gene expression profile of human ovarian cancer cell lines in vitro	FactorValue..CELL.LINE.	parental IGROV	parental SKOV	A-AFFY-44
GDS1956_disease.state_3	GEO	GDS1956	-1.18093944907	HOMO SAPIENS	Various muscle diseases (HG-U133A)	disease.state	Becker muscular dystrophy	normal	GPL96
E-GEOD-14001_28_1	ArrayExpress	E-GEOD-14001	-2.28754409555	HOMO SAPIENS	Transcription profiling by array of human high and low grade ovarian serous carcinomas	Factor.Value.disease.staging.		high grade	A-AFFY-44
E-GEOD-30950_39_2	ArrayExpress	E-GEOD-30950	1.31206464195	HOMO SAPIENS	Human Natural Killer Cell activation by mycobacteria	FactorValue..TREATMENT.	IL-12 + BCG	IL-2 alone	A-AFFY-44
GDS596_tissue_9	GEO	GDS596	-2.8715171098	HOMO SAPIENS	Large-scale analysis of the human transcriptome (HG-U133A)	tissue	BM-CD33+myeloid	medulla oblongata	GPL96
GDS2604_cell.line_1	GEO	GDS2604	-2.49197154693	HOMO SAPIENS	Asbestos effect on epithelial and mesothelial lung cell lines: time course	cell.line	A549	Beas2B	GPL570
E-GEOD-31980_32_1	ArrayExpress	E-GEOD-31980	3.13915994396	HOMO SAPIENS	Transcriptome profile in the human synovial MSC-aggregates	FactorValue..TREATMENT.	MSC-aggregates cultured in hanging drop culture for 3 days	MSCs in a monolayer culture	A-AFFY-44
E-GEOD-28796_41_6	ArrayExpress	E-GEOD-28796	-1.00410500447	HOMO SAPIENS	Gene expression profiles of pretreatment biopsies from dose-dense-docetaxel-treated breast cancers	FactorValue..SAMPLE.	6	12	A-AFFY-44
GDS181_tissue_5	GEO	GDS181	1.18561266028	HOMO SAPIENS	Large-scale analysis of the human transcriptome (HG-U95A)	tissue	caudate nucleus	thymus	GPL91
E-GEOD-12548_28_1	ArrayExpress	E-GEOD-12548	-1.29436034675	HOMO SAPIENS	Transcription profiling by array of a human retinal pigment epithelium cell line after treatment with tumor necrosis factor and tumor growth factor	Factor.Value.time.	1	16	A-AFFY-44
GDS181_tissue_1	GEO	GDS181	-2.84514498762	HOMO SAPIENS	Large-scale analysis of the human transcriptome (HG-U95A)	tissue	adrenal gland	cerebellum	GPL91
E-GEOD-25613_37_5	ArrayExpress	E-GEOD-25613	-4.75642040849	HOMO SAPIENS	A Novel Pro-Survival Function of Cyclin-D1 Underlies Its Oncogenic Role and Potential as a Therapeutic Target in Human and Murine Mantle Cell Lymphoma	FactorValue..CELL.LINE.	JVM2	REC1	A-AFFY-44
E-GEOD-7540_25_4	ArrayExpress	E-GEOD-7540	-1.11502228314	HOMO SAPIENS	Transcription profiling of brain samples from human and chimpanzee subjects	Factor.Value..OrganismPart.	caudate nucleus	inferior parietal lobule	A-AFFY-1
GDS596_tissue_46	GEO	GDS596	-2.53300028083	HOMO SAPIENS	Large-scale analysis of the human transcriptome (HG-U133A)	tissue	PB-CD14+monocytes	subthalamic nucleus	GPL96
GDS181_tissue_4	GEO	GDS181	3.17422627559	HOMO SAPIENS	Large-scale analysis of the human transcriptome (HG-U95A)	tissue	Burkitt's Raji	prostate	GPL91
GDS968_individual_34	GEO	GDS968	-2.05867227464	HOMO SAPIENS	Radiation therapy toxicity association with abnormal transcriptional response to DNA damage	individual	RadS11	RadS7	GPL8300
E-GEOD-26523_36_3	ArrayExpress	E-GEOD-26523	1.36842523556	HOMO SAPIENS	Transcriptional targets of EphB2 and Ephrin-A4 signaling in epidermal keratinocytes	FactorValue..TIME.	48h	4h	A-AFFY-37
GDS1962_tissue_1	GEO	GDS1962	2.53250443043	HOMO SAPIENS	Glioma-derived stem cell factor effect on angiogenesis in the brain	tissue	not applicable	tumor grade IV	GPL570
GDS968_individual_19	GEO	GDS968	-2.6824966659	HOMO SAPIENS	Radiation therapy toxicity association with abnormal transcriptional response to DNA damage	individual	Rad4	RadS8	GPL8300
GDS3113_tissue_7	GEO	GDS3113	1.21493805546	HOMO SAPIENS	Various normal tissues	tissue	fetal liver	prostate	GPL2986
GDS3113_tissue_11	GEO	GDS3113	2.58566684885	HOMO SAPIENS	Various normal tissues	tissue	liver	spleen	GPL2986
GDS596_tissue_61	GEO	GDS596	2.50632164728	HOMO SAPIENS	Large-scale analysis of the human transcriptome (HG-U133A)	tissue	subthalamic nucleus	uterus	GPL96
GDS968_individual_20	GEO	GDS968	3.94911725346	HOMO SAPIENS	Radiation therapy toxicity association with abnormal transcriptional response to DNA damage	individual	RadC1	RadS12	GPL8300
GDS2880_disease.state_1	GEO	GDS2880	1.74325956577	HOMO SAPIENS	Clear cell renal cell carcinoma (HG-U133A)	disease.state	normal	stage II cRCC	GPL96
GDS181_tissue_6	GEO	GDS181	2.11792557241	HOMO SAPIENS	Large-scale analysis of the human transcriptome (HG-U95A)	tissue	cerebellum	corpus callosum	GPL91
GDS181_tissue_13	GEO	GDS181	2.71633525969	HOMO SAPIENS	Large-scale analysis of the human transcriptome (HG-U95A)	tissue	HL60	pancreas	GPL91
E-GEOD-28796_41_4	ArrayExpress	E-GEOD-28796	1.16994780776	HOMO SAPIENS	Gene expression profiles of pretreatment biopsies from dose-dense-docetaxel-treated breast cancers	FactorValue..SAMPLE.	4	8	A-AFFY-44
GDS968_individual_41	GEO	GDS968	3.67985414923	HOMO SAPIENS	Radiation therapy toxicity association with abnormal transcriptional response to DNA damage	individual	RadS8	SkCa9	GPL8300
GDS2106_genotype_variation	GEO	GDS2106	2.27449353366	HOMO SAPIENS	Lymphoblastoid cell lines from various CEPH pedigrees	genotype_variation	CEPH pedigree 1345	CEPH pedigree 1362	GPL201
GDS3113_tissue_4	GEO	GDS3113	1.79138032801	HOMO SAPIENS	Various normal tissues	tissue	colon	placenta	GPL2986
GDS596_tissue_50	GEO	GDS596	3.45092951045	HOMO SAPIENS	Large-scale analysis of the human transcriptome (HG-U133A)	tissue	PB-CD8+T cells	trigeminal ganglion	GPL96
GDS3113_tissue_11	GEO	GDS3113	1.98537957061	HOMO SAPIENS	Various normal tissues	tissue	liver	peripheral blood lymphocyte	GPL2986
GDS3116_individual_10	GEO	GDS3116	-1.91882231608	HOMO SAPIENS	Letrozole effect on breast cancer tumors	individual	19	56	GPL96
GDS596_tissue_13	GEO	GDS596	-1.83485373982	HOMO SAPIENS	Large-scale analysis of the human transcriptome (HG-U133A)	tissue	bronchial epithelial cells	cerebellum	GPL96
E-GEOD-17714_29_5	ArrayExpress	E-GEOD-17714	1.11708064488	HOMO SAPIENS	Transcription profiling by array of human neuroblastoma cell lines after growth in hypoxia	Factor.Value.cell.line.	LAN-1	SK-N-F1	A-AFFY-44
GDS968_individual_19	GEO	GDS968	-1.19285188974	HOMO SAPIENS	Radiation therapy toxicity association with abnormal transcriptional response to DNA damage	individual	Rad4	RadS10	GPL8300
E-GEOD-30950_38_3	ArrayExpress	E-GEOD-30950	1.03549776743	HOMO SAPIENS	Human Natural Killer Cell activation by mycobacteria	FactorValue..DONOR.	H2	J2	A-AFFY-44
GDS596_tissue_4	GEO	GDS596	-4.24253852676	HOMO SAPIENS	Large-scale analysis of the human transcriptome (HG-U133A)	tissue	adrenal gland	leukemia promyelocytic hl60	GPL96
GDS3116_individual_9	GEO	GDS3116	-3.06470525839	HOMO SAPIENS	Letrozole effect on breast cancer tumors	individual	18	49	GPL96
E-GEOD-37645_31_2	ArrayExpress	E-GEOD-37645	2.16303866473	HOMO SAPIENS	The gamma secretase inhibitor MRK-003 attenuates pancreatic cancer growth in preclinical models	FactorValue..DONOR.CELL.LINE.	Panc198	Panc265	A-AFFY-44
E-GEOD-18269_56_1	ArrayExpress	E-GEOD-18269	4.89533316789	HOMO SAPIENS	HepaRG cells as a model of the primary human hepatocyte transcriptome	FactorValue..DIFFERENTIATION.STATE.	differentiated	not specified	A-AFFY-44
GDS3113_tissue_3	GEO	GDS3113	1.22141910872	HOMO SAPIENS	Various normal tissues	tissue	brain	placenta	GPL2986
GDS596_tissue_1	GEO	GDS596	-1.84091303161	HOMO SAPIENS	Large-scale analysis of the human transcriptome (HG-U133A)	tissue	721-B-lymphoblasts	thalamus	GPL96
E-MEXP-3020_33_2	ArrayExpress	E-MEXP-3020	1.53163634954	HOMO SAPIENS	Low Dose PDT - Human Cells	Factor.Value..CELL_LINE.	PC3	U87	A-AFFY-44
E-GEOD-24547_47_2	ArrayExpress	E-GEOD-24547	8.48141238051	HOMO SAPIENS	Transcriptional pathway signatures for the Aurora inhibitor Danusertib	FactorValue..TISSUE.ORIGIN.	colon	Ovary	A-AFFY-44
GDS968_individual_23	GEO	GDS968	-1.27906766696	HOMO SAPIENS	Radiation therapy toxicity association with abnormal transcriptional response to DNA damage	individual	RadC12	RadS10	GPL8300
E-GEOD-27973_41_3	ArrayExpress	E-GEOD-27973	2.76549622148	HOMO SAPIENS	Human airway epithelial responses to rhinovirus infection and cigarette smoke extract alone and in combination	FactorValue..DONOR.	3	4	A-AFFY-44
GDS968_individual_34	GEO	GDS968	-2.38936996169	HOMO SAPIENS	Radiation therapy toxicity association with abnormal transcriptional response to DNA damage	individual	RadS11	RadS8	GPL8300
GDS596_tissue_46	GEO	GDS596	1.95139510677	HOMO SAPIENS	Large-scale analysis of the human transcriptome (HG-U133A)	tissue	PB-CD14+monocytes	trigeminal ganglion	GPL96
GDS596_tissue_19	GEO	GDS596	1.77905798392	HOMO SAPIENS	Large-scale analysis of the human transcriptome (HG-U133A)	tissue	cingulate cortex	leukemia lymphoblastic molt4	GPL96
E-GEOD-7869_29_4	ArrayExpress	E-GEOD-7869	2.56543586447	HOMO SAPIENS	Transcription profiling by array of human renal cysts from patients with autosomal dominant polycystic kidney disease	Factor.Value.histology.	normal	small cyst	A-AFFY-44
E-GEOD-31545_38_5	ArrayExpress	E-GEOD-31545	2.8641469906	HOMO SAPIENS	Stem-like glioma-propagating cells contribute to molecular heterogeneity and survival outcome in oligodendroglial tumors	FactorValue..AGE.	63	67	A-AFFY-44
E-GEOD-33495_33_2	ArrayExpress	E-GEOD-33495	2.85188006357	HOMO SAPIENS	Disrupted transcripitonal network in Np63 AEC tissue model [gene expression]	FactorValue..VARIATION.	TP63 knock down	Np63(I482T) Overexpression	A-AFFY-44
GDS2431_time_2	GEO	GDS2431	-5.38174175594	HOMO SAPIENS	Erythroid differentiation in vitro: time course	time	1 d	9 d	GPL570
GDS181_tissue_28	GEO	GDS181	2.0196348284	HOMO SAPIENS	Large-scale analysis of the human transcriptome (HG-U95A)	tissue	salivary gland	THY+	GPL91
GDS968_individual_4	GEO	GDS968	1.56118791301	HOMO SAPIENS	Radiation therapy toxicity association with abnormal transcriptional response to DNA damage	individual	NoCa12	NoCa4	GPL8300
GDS3113_tissue_15	GEO	GDS3113	2.74340880273	HOMO SAPIENS	Various normal tissues	tissue	pancreas	spinal cord	GPL2986
GDS3388_individual_1	GEO	GDS3388	-1.6845195643	HOMO SAPIENS	Bisphenol A effect on nonmalignant breast epithelial cell aspirates from breast cancer patients	individual	patient PA12	patient PA16	GPL570
GDS968_individual_36	GEO	GDS968	1.50606832461	HOMO SAPIENS	Radiation therapy toxicity association with abnormal transcriptional response to DNA damage	individual	RadS13	SkCa9	GPL8300
GDS2819_individual_7	GEO	GDS2819	1.57424875978	HOMO SAPIENS	Leukemic white blood cells and various RNA preparation protocols	individual	patient 15	patient 6	GPL570
GDS1381_individual_1	GEO	GDS1381	-7.65860860618	HOMO SAPIENS	Carboplatin sensitive and resistant ovarian carcinoma	individual	patient 1	patient 5	GPL8300
GDS596_tissue_7	GEO	GDS596	-7.47601960924	HOMO SAPIENS	Large-scale analysis of the human transcriptome (HG-U133A)	tissue	atrioventricular node	leukemia promyelocytic hl60	GPL96
GDS596_tissue_24	GEO	GDS596	-1.7185563161	HOMO SAPIENS	Large-scale analysis of the human transcriptome (HG-U133A)	tissue	fetal lung	parietal lobe	GPL96
GDS2819_individual_19	GEO	GDS2819	-2.41321701012	HOMO SAPIENS	Leukemic white blood cells and various RNA preparation protocols	individual	patient 26	patient 4	GPL570
GDS181_tissue_25	GEO	GDS181	-1.80006516118	HOMO SAPIENS	Large-scale analysis of the human transcriptome (HG-U95A)	tissue	prostate	thalamus	GPL91
GDS596_tissue_7	GEO	GDS596	-8.63364669904	HOMO SAPIENS	Large-scale analysis of the human transcriptome (HG-U133A)	tissue	atrioventricular node	lymphoma burkitts daudi	GPL96
E-GEOD-18552_60_5	ArrayExpress	E-GEOD-18552	2.18670213067	HOMO SAPIENS	CDK inhibitors and flavopiridol profiling on A2780 and MCF7 cells	FactorValue..TREATMENT.	CDk-509	Untreated	A-AFFY-44
GDS181_tissue_13	GEO	GDS181	1.99196208514	HOMO SAPIENS	Large-scale analysis of the human transcriptome (HG-U95A)	tissue	HL60	whole brain	GPL91
GDS596_tissue_21	GEO	GDS596	-4.69438586334	HOMO SAPIENS	Large-scale analysis of the human transcriptome (HG-U133A)	tissue	dorsal root ganglion	fetal liver	GPL96
E-MEXP-2426_26_2	ArrayExpress	E-MEXP-2426	1.29037973058	HOMO SAPIENS	Transcription profiling of human embryonic stem cells and neuroepithelial cells	Factor.Value..TIME.	6	10	A-AFFY-44
E-GEOD-24547_44_3	ArrayExpress	E-GEOD-24547	1.34148716981	HOMO SAPIENS	Transcriptional pathway signatures for the Aurora inhibitor Danusertib	FactorValue..CELL.LINE.	HCT-116	MDA-MB-468	A-AFFY-44
E-GEOD-17204_32_1	ArrayExpress	E-GEOD-17204	1.56838382359	HOMO SAPIENS	Transcription profiling by array of human neuroblastoma cells transfected with RNAi against DJ-1	Factor.Value..CLONE.	B	M	A-AFFY-37
E-GEOD-33892_51_1	ArrayExpress	E-GEOD-33892	-1.65404333012	HOMO SAPIENS	Comparison of TEX and M9-ENL1 cell lines to HL60 and THP1 cell lines	FactorValue..LEUKEMIA.TYPE.	AML	promyelocytic AML	A-AFFY-37
GDS596_tissue_12	GEO	GDS596	-2.44242767397	HOMO SAPIENS	Large-scale analysis of the human transcriptome (HG-U133A)	tissue	bone marrow	cingulate cortex	GPL96
GDS596_tissue_8	GEO	GDS596	3.15293388503	HOMO SAPIENS	Large-scale analysis of the human transcriptome (HG-U133A)	tissue	BM-CD105+ endothelial	testis interstitial	GPL96
GDS2520_individual_6	GEO	GDS2520	1.13056968039	HOMO SAPIENS	Head and neck squamous cell carcinoma	individual	patient 14	patient 19	GPL8300
GDS3113_tissue_15	GEO	GDS3113	3.74922475581	HOMO SAPIENS	Various normal tissues	tissue	pancreas	retina	GPL2986
E-GEOD-26104_40_1	ArrayExpress	E-GEOD-26104	1.85463582995	HOMO SAPIENS	Search for specific biomarkers of IFN-beta bioactivity in patients with MS	FactorValue..INDIVIDUAL.	Patient 108	Patient 112	A-AFFY-44
GDS596_tissue_50	GEO	GDS596	-1.23894641456	HOMO SAPIENS	Large-scale analysis of the human transcriptome (HG-U133A)	tissue	PB-CD8+T cells	temporal lobe	GPL96
E-GEOD-37645_31_6	ArrayExpress	E-GEOD-37645	-3.27385878484	HOMO SAPIENS	The gamma secretase inhibitor MRK-003 attenuates pancreatic cancer growth in preclinical models	FactorValue..DONOR.CELL.LINE.	Panc265	Panc374	A-AFFY-44
GDS181_tissue_20	GEO	GDS181	-3.17988728878	HOMO SAPIENS	Large-scale analysis of the human transcriptome (HG-U95A)	tissue	ovary-pool	thalamus	GPL91
E-GEOD-14897_25_1	ArrayExpress	E-GEOD-14897	-2.11004055157	HOMO SAPIENS	Transcription profiling by array of human hepatic cells derived from foreskin fibroblast cells or embryonic stem cells	FactorValue.cell.type.	fibroblast	fibroblast post hepatic differentiation	A-AFFY-44
GDS596_tissue_8	GEO	GDS596	3.9822295679	HOMO SAPIENS	Large-scale analysis of the human transcriptome (HG-U133A)	tissue	BM-CD105+ endothelial	thyroid	GPL96
GDS181_tissue_13	GEO	GDS181	4.18447566162	HOMO SAPIENS	Large-scale analysis of the human transcriptome (HG-U95A)	tissue	HL60	spinal cord	GPL91
GDS596_tissue_14	GEO	GDS596	-5.83925701589	HOMO SAPIENS	Large-scale analysis of the human transcriptome (HG-U133A)	tissue	cardiac myocytes	lymphoma burkitts raji	GPL96
GDS2819_individual_4	GEO	GDS2819	-1.56543932546	HOMO SAPIENS	Leukemic white blood cells and various RNA preparation protocols	individual	patient 12	patient 15	GPL570
GDS181_tissue_1	GEO	GDS181	1.06617537935	HOMO SAPIENS	Large-scale analysis of the human transcriptome (HG-U95A)	tissue	adrenal gland	DRG	GPL91
GDS3116_individual_10	GEO	GDS3116	-2.32380016911	HOMO SAPIENS	Letrozole effect on breast cancer tumors	individual	19	57	GPL96
GDS596_tissue_42	GEO	GDS596	4.68870144819	HOMO SAPIENS	Large-scale analysis of the human transcriptome (HG-U133A)	tissue	pancreas	trigeminal ganglion	GPL96
GDS596_tissue_16	GEO	GDS596	-2.34393021118	HOMO SAPIENS	Large-scale analysis of the human transcriptome (HG-U133A)	tissue	cerebellum	leukemia promyelocytic hl60	GPL96
GDS3113_tissue_17	GEO	GDS3113	-1.48513235038	HOMO SAPIENS	Various normal tissues	tissue	placenta	prostate	GPL2986
GDS596_tissue_6	GEO	GDS596	-5.01670919892	HOMO SAPIENS	Large-scale analysis of the human transcriptome (HG-U133A)	tissue	appendix	BM-CD71+early erythroid	GPL96
GDS596_tissue_2	GEO	GDS596	-3.14083854732	HOMO SAPIENS	Large-scale analysis of the human transcriptome (HG-U133A)	tissue	adipocyte	PB-CD56+NK cells	GPL96
GDS596_tissue_11	GEO	GDS596	4.38421912219	HOMO SAPIENS	Large-scale analysis of the human transcriptome (HG-U133A)	tissue	BM-CD71+early erythroid	PB-BDCA4+ dendritic cells	GPL96
GDS2106_genotype_variation	GEO	GDS2106	2.18988778676	HOMO SAPIENS	Lymphoblastoid cell lines from various CEPH pedigrees	genotype_variation	CEPH pedigree 1345	CEPH pedigree 1454	GPL201
E-GEOD-26866_41_1	ArrayExpress	E-GEOD-26866	4.63114760093	HOMO SAPIENS	Combined Use of Laser Capture Microdissection and Microarray Analysis Identifies Locally Expressed Disease-Related Genes in Focal Regions of Psoriasis Vulgaris Skin Lesions	FactorValue..REGION.	EPI (epidermis)	RD (reticular dermis)	A-AFFY-37
GDS3068_other_1	GEO	GDS3068	4.59665762214	HOMO SAPIENS	Primary hepatocytes and HepG2 liver cells response to various fluoroquinolones	other	cell line	donor B	GPL96
GDS596_tissue_62	GEO	GDS596	-1.72477337199	HOMO SAPIENS	Large-scale analysis of the human transcriptome (HG-U133A)	tissue	superior cervical ganglion	uterus	GPL96
GDS596_tissue_13	GEO	GDS596	3.1942703953	HOMO SAPIENS	Large-scale analysis of the human transcriptome (HG-U133A)	tissue	bronchial epithelial cells	superior cervical ganglion	GPL96
GDS181_tissue_4	GEO	GDS181	3.08028227156	HOMO SAPIENS	Large-scale analysis of the human transcriptome (HG-U95A)	tissue	Burkitt's Raji	pituitary gland	GPL91
E-GEOD-28117_36_5	ArrayExpress	E-GEOD-28117	-1.33991397525	HOMO SAPIENS	IL-4 mediated gene expression profiles in vascular endothelial cells	FactorValue..STIMULATION.	IL-4 treatment for 4h	not specified	A-AFFY-44
E-GEOD-30950_38_1	ArrayExpress	E-GEOD-30950	1.41600463113	HOMO SAPIENS	Human Natural Killer Cell activation by mycobacteria	FactorValue..DONOR.	F2	K2	A-AFFY-44
E-GEOD-29001_34_2	ArrayExpress	E-GEOD-29001	1.15766336088	HOMO SAPIENS	Identification of Unique Therapeutic Targets in Esophageal Squamous Cell Carcinoma	FactorValue..TISSUE.	normal differentiated layer of human esphageal epithelium	tumor cluster	A-AFFY-37
E-GEOD-17714_29_1	ArrayExpress	E-GEOD-17714	-2.47339061621	HOMO SAPIENS	Transcription profiling by array of human neuroblastoma cell lines after growth in hypoxia	Factor.Value.cell.line.	ACN	SK-N-F1	A-AFFY-44
E-GEOD-14580_40_1	ArrayExpress	E-GEOD-14580	1.93684301657	HOMO SAPIENS	Mucosal gene signatures to predict response to infliximab in patients with ulcerative colitis	FactorValue..DISEASE.	control	UC	A-AFFY-44
GDS968_individual_33	GEO	GDS968	1.09050091341	HOMO SAPIENS	Radiation therapy toxicity association with abnormal transcriptional response to DNA damage	individual	RadS10	SkCa1	GPL8300
GDS596_tissue_14	GEO	GDS596	-6.76815699552	HOMO SAPIENS	Large-scale analysis of the human transcriptome (HG-U133A)	tissue	cardiac myocytes	leukemia promyelocytic hl60	GPL96
GDS2819_disease.state_3	GEO	GDS2819	2.43810935176	HOMO SAPIENS	Leukemic white blood cells and various RNA preparation protocols	disease.state	ALL with t 12, 21	Pro-B-ALL with t 11q23, MLL	GPL570
GDS3113_tissue_14	GEO	GDS3113	-3.04590243713	HOMO SAPIENS	Various normal tissues	tissue	ovary	salivary gland	GPL2986
GDS596_tissue_7	GEO	GDS596	-1.82773863494	HOMO SAPIENS	Large-scale analysis of the human transcriptome (HG-U133A)	tissue	atrioventricular node	uterus	GPL96
GDS596_tissue_48	GEO	GDS596	-1.42729743804	HOMO SAPIENS	Large-scale analysis of the human transcriptome (HG-U133A)	tissue	PB-CD4+T cells	subthalamic nucleus	GPL96
GDS596_tissue_7	GEO	GDS596	-4.49748978548	HOMO SAPIENS	Large-scale analysis of the human transcriptome (HG-U133A)	tissue	atrioventricular node	pancreatic islets	GPL96
E-GEOD-18552_60_10	ArrayExpress	E-GEOD-18552	6.91661845136	HOMO SAPIENS	CDK inhibitors and flavopiridol profiling on A2780 and MCF7 cells	FactorValue..TREATMENT.	SN38	Untreated	A-AFFY-44
GDS968_individual_40	GEO	GDS968	2.24288311769	HOMO SAPIENS	Radiation therapy toxicity association with abnormal transcriptional response to DNA damage	individual	RadS7	RadS9	GPL8300
GDS596_tissue_62	GEO	GDS596	-2.00177575109	HOMO SAPIENS	Large-scale analysis of the human transcriptome (HG-U133A)	tissue	superior cervical ganglion	whole blood	GPL96
GDS968_individual_44	GEO	GDS968	2.52035128282	HOMO SAPIENS	Radiation therapy toxicity association with abnormal transcriptional response to DNA damage	individual	SkCa10	SkCa9	GPL8300
GDS968_individual_38	GEO	GDS968	1.26715564645	HOMO SAPIENS	Radiation therapy toxicity association with abnormal transcriptional response to DNA damage	individual	RadS5	SkCa3	GPL8300
GDS968_individual_18	GEO	GDS968	-2.61707291839	HOMO SAPIENS	Radiation therapy toxicity association with abnormal transcriptional response to DNA damage	individual	Rad3	RadS7	GPL8300
E-GEOD-30127_31_2	ArrayExpress	E-GEOD-30127	2.5270359551	HOMO SAPIENS	Establishment of human trophoblast progenitor cell lines from the chorion	FactorValue..CELL.LINE.CELL.TYPE.	hESC H7 cell line	TBPC colony	A-AFFY-44
GDS596_tissue_1	GEO	GDS596	1.27667269863	HOMO SAPIENS	Large-scale analysis of the human transcriptome (HG-U133A)	tissue	721-B-lymphoblasts	uterus corpus	GPL96
E-GEOD-23583_51_2	ArrayExpress	E-GEOD-23583	-2.18519874392	HOMO SAPIENS	Highly efficient reprogramming to pluripotency and directed differentiation using synthetic mRNA	FactorValue..REPROGRAMMING.PROTOCOL.	n/a	viral derived iPS	A-AFFY-44
GDS596_tissue_32	GEO	GDS596	3.14195932702	HOMO SAPIENS	Large-scale analysis of the human transcriptome (HG-U133A)	tissue	leukemia promyelocytic hl60	subthalamic nucleus	GPL96
GDS3113_tissue_13	GEO	GDS3113	-2.45752974719	HOMO SAPIENS	Various normal tissues	tissue	mammary gland	pancreas	GPL2986
GDS3116_individual_51	GEO	GDS3116	3.12827141085	HOMO SAPIENS	Letrozole effect on breast cancer tumors	individual	63	69	GPL96
GDS596_tissue_2	GEO	GDS596	-4.0464039771	HOMO SAPIENS	Large-scale analysis of the human transcriptome (HG-U133A)	tissue	adipocyte	thalamus	GPL96
E-GEOD-37896_29_1	ArrayExpress	E-GEOD-37896	-2.63671074643	HOMO SAPIENS	Transcription profiling by array of human induced pluripotent stem cells generated with Yamanaka factors and miR-302 cluster	FactorValue..CELL.TYPE.	adipose stem cell	induced pluripotent stem cell generated with KMOS	A-AFFY-44
GDS596_tissue_19	GEO	GDS596	2.14803365361	HOMO SAPIENS	Large-scale analysis of the human transcriptome (HG-U133A)	tissue	cingulate cortex	thymus	GPL96
E-GEOD-33874_38_2	ArrayExpress	E-GEOD-33874	-1.93129005485	HOMO SAPIENS	Identification of a Potential Ovarian Cancer Stem Cell Gene Expression Profile from Advanced Stage Papillary Serous Ovarian Cancer	FactorValue..SAMPLE.	2	6	A-AFFY-44
GDS3113_tissue_19	GEO	GDS3113	-1.9533443985	HOMO SAPIENS	Various normal tissues	tissue	retina	tonsil	GPL2986
GDS181_tissue_9	GEO	GDS181	-1.28575000356	HOMO SAPIENS	Large-scale analysis of the human transcriptome (HG-U95A)	tissue	DRG	pituitary gland	GPL91
GDS596_tissue_23	GEO	GDS596	4.33624971844	HOMO SAPIENS	Large-scale analysis of the human transcriptome (HG-U133A)	tissue	fetal liver	superior cervical ganglion	GPL96
GDS596_tissue_37	GEO	GDS596	3.80427362951	HOMO SAPIENS	Large-scale analysis of the human transcriptome (HG-U133A)	tissue	lymphoma burkitts raji	pituitary	GPL96
E-GEOD-36820_40_5	ArrayExpress	E-GEOD-36820	-2.2458194441	HOMO SAPIENS	Expression data from ACC xenografts and normal salivary glands	FactorValue..ORGAN.SITE.AT.WHICH.TUMOR.AROSE.	parotid salivary gland	submandibular salivary gland	A-AFFY-44
GDS913_individual_13	GEO	GDS913	1.35614468154	HOMO SAPIENS	DNA damage from ultraviolet and ionizing radiation effect on peripheral blood lymphocytes	individual	NoCa7	NoCa9	GPL8300
E-GEOD-22373_26_1	ArrayExpress	E-GEOD-22373	7.99965233025	HOMO SAPIENS	Monocyte vs Macrophage Study	Factor.Value..CELL.TYPE.	Macrophage	Monocyte	A-AFFY-44
E-GEOD-14580_39_1	ArrayExpress	E-GEOD-14580	-1.93684301657	HOMO SAPIENS	Mucosal gene signatures to predict response to infliximab in patients with ulcerative colitis	FactorValue..BEFORE.OR.AFTER.FIRST.INFLIXIMAB.TREATMENT.	Before first infliximab treatment	Not applicable	A-AFFY-44
GDS596_tissue_9	GEO	GDS596	-1.84549257779	HOMO SAPIENS	Large-scale analysis of the human transcriptome (HG-U133A)	tissue	BM-CD33+myeloid	pons	GPL96
GDS596_tissue_4	GEO	GDS596	1.62301517612	HOMO SAPIENS	Large-scale analysis of the human transcriptome (HG-U133A)	tissue	adrenal gland	BM-CD33+myeloid	GPL96
GDS181_tissue_6	GEO	GDS181	4.02106658392	HOMO SAPIENS	Large-scale analysis of the human transcriptome (HG-U95A)	tissue	cerebellum	HUVEC	GPL91
E-GEOD-30122_44_1	ArrayExpress	E-GEOD-30122	-3.59473755649	HOMO SAPIENS	Transcriptome Analysis of Human Diabetic Kidney Disease	FactorValue..TISSUE.SUBREGION.	glomerulus	tubulus	A-AFFY-37
E-TABM-1091_29_1	ArrayExpress	E-TABM-1091	2.3536785416	HOMO SAPIENS	Transcriptiion profiling by array of human ratiometric mixes of high quality RNA from different tissues using different labeling protocols to provide a mechanism for assessing process improvement	Factor.Value..MIX.	Human Brain Reference RNA	Universal Human Reference RNA	A-AFFY-37
GDS968_individual_40	GEO	GDS968	1.60694403778	HOMO SAPIENS	Radiation therapy toxicity association with abnormal transcriptional response to DNA damage	individual	RadS7	SkCa6	GPL8300
GDS181_tissue_6	GEO	GDS181	2.01727577918	HOMO SAPIENS	Large-scale analysis of the human transcriptome (HG-U95A)	tissue	cerebellum	kidney	GPL91
GDS596_tissue_49	GEO	GDS596	3.98642654024	HOMO SAPIENS	Large-scale analysis of the human transcriptome (HG-U133A)	tissue	PB-CD56+NK cells	trigeminal ganglion	GPL96
GDS596_tissue_21	GEO	GDS596	-3.36539203582	HOMO SAPIENS	Large-scale analysis of the human transcriptome (HG-U133A)	tissue	dorsal root ganglion	salivary gland	GPL96
GDS596_tissue_60	GEO	GDS596	2.0321485765	HOMO SAPIENS	Large-scale analysis of the human transcriptome (HG-U133A)	tissue	spinal cord	superior cervical ganglion	GPL96
GDS2819_individual_7	GEO	GDS2819	3.4097141182	HOMO SAPIENS	Leukemic white blood cells and various RNA preparation protocols	individual	patient 15	patient 16	GPL570
GDS181_tissue_4	GEO	GDS181	4.65834394373	HOMO SAPIENS	Large-scale analysis of the human transcriptome (HG-U95A)	tissue	Burkitt's Raji	OVR278S	GPL91
GDS968_individual_43	GEO	GDS968	-1.23651123476	HOMO SAPIENS	Radiation therapy toxicity association with abnormal transcriptional response to DNA damage	individual	SkCa1	SkCa4	GPL8300
GDS3113_tissue_3	GEO	GDS3113	-1.74126691921	HOMO SAPIENS	Various normal tissues	tissue	brain	pancreas	GPL2986
GDS2055_individual_2	GEO	GDS2055	-1.66762990601	HOMO SAPIENS	Skeletal muscle types (HG-U133A)	individual	2	6	GPL96
GDS181_tissue_2	GEO	GDS181	1.19096273563	HOMO SAPIENS	Large-scale analysis of the human transcriptome (HG-U95A)	tissue	amygdala	heart	GPL91
E-GEOD-23583_50_1	ArrayExpress	E-GEOD-23583	-1.49788564009	HOMO SAPIENS	Highly efficient reprogramming to pluripotency and directed differentiation using synthetic mRNA	FactorValue..CELL.TYPE.	BJ fibroblast	iPS cells derived from dH1F fibroblast	A-AFFY-44
GDS596_tissue_3	GEO	GDS596	-3.02677439178	HOMO SAPIENS	Large-scale analysis of the human transcriptome (HG-U133A)	tissue	adrenal cortex	BM-CD71+early erythroid	GPL96
GDS3516_disease.state_1	GEO	GDS3516	-1.49201920965	HOMO SAPIENS	Nodular lymphocyte-predominant Hodgkin lymphoma: lymphocytic and histiocytic cells	disease.state	Burkitt lymphoma	normal centroblasts	GPL570
GDS2819_individual_2	GEO	GDS2819	-2.84621997352	HOMO SAPIENS	Leukemic white blood cells and various RNA preparation protocols	individual	patient 10	patient 25	GPL570
GDS596_tissue_16	GEO	GDS596	3.4591530058	HOMO SAPIENS	Large-scale analysis of the human transcriptome (HG-U133A)	tissue	cerebellum	thyroid	GPL96
E-GEOD-22973_42_2	ArrayExpress	E-GEOD-22973	7.92285287506	HOMO SAPIENS	An Invasive Gene Expression Signature in Pancreas Cancer.	FactorValue..CELL.PASSAGE.	P11	P8	A-AFFY-44
GDS596_tissue_7	GEO	GDS596	-2.7428460001	HOMO SAPIENS	Large-scale analysis of the human transcriptome (HG-U133A)	tissue	atrioventricular node	pituitary	GPL96
E-GEOD-28796_41_2	ArrayExpress	E-GEOD-28796	1.43007416363	HOMO SAPIENS	Gene expression profiles of pretreatment biopsies from dose-dense-docetaxel-treated breast cancers	FactorValue..SAMPLE.	2	12	A-AFFY-44
GDS596_tissue_36	GEO	GDS596	6.96071030678	HOMO SAPIENS	Large-scale analysis of the human transcriptome (HG-U133A)	tissue	lymphoma burkitts daudi	thyroid	GPL96
GDS2819_individual_9	GEO	GDS2819	2.21743709899	HOMO SAPIENS	Leukemic white blood cells and various RNA preparation protocols	individual	patient 17	patient 26	GPL570
GDS596_tissue_49	GEO	GDS596	1.85291774857	HOMO SAPIENS	Large-scale analysis of the human transcriptome (HG-U133A)	tissue	PB-CD56+NK cells	trachea	GPL96
GDS596_tissue_18	GEO	GDS596	-3.71569327841	HOMO SAPIENS	Large-scale analysis of the human transcriptome (HG-U133A)	tissue	ciliary ganglion	PB-CD56+NK cells	GPL96
E-GEOD-35566_40_5	ArrayExpress	E-GEOD-35566	-4.71027276442	HOMO SAPIENS	Expression profiles of a panel of MSS and MSI colon cancer cell lines	FactorValue..CELL.LINE.	LIM2405	SW48	A-AFFY-44
GDS596_tissue_37	GEO	GDS596	2.76738534771	HOMO SAPIENS	Large-scale analysis of the human transcriptome (HG-U133A)	tissue	lymphoma burkitts raji	parietal lobe	GPL96
GDS596_tissue_8	GEO	GDS596	4.60256733466	HOMO SAPIENS	Large-scale analysis of the human transcriptome (HG-U133A)	tissue	BM-CD105+ endothelial	smooth muscle	GPL96
GDS596_tissue_26	GEO	GDS596	2.49879599258	HOMO SAPIENS	Large-scale analysis of the human transcriptome (HG-U133A)	tissue	globus pallidus	placenta	GPL96
GDS3113_tissue_3	GEO	GDS3113	-1.25466834173	HOMO SAPIENS	Various normal tissues	tissue	brain	salivary gland	GPL2986
GDS596_tissue_24	GEO	GDS596	-2.68047889884	HOMO SAPIENS	Large-scale analysis of the human transcriptome (HG-U133A)	tissue	fetal lung	thalamus	GPL96
E-GEOD-26866_41_1	ArrayExpress	E-GEOD-26866	4.44200730797	HOMO SAPIENS	Combined Use of Laser Capture Microdissection and Microarray Analysis Identifies Locally Expressed Disease-Related Genes in Focal Regions of Psoriasis Vulgaris Skin Lesions	FactorValue..REGION.	EPI (epidermis)	PD (papillary dermis)	A-AFFY-37
GDS596_tissue_8	GEO	GDS596	2.35457155508	HOMO SAPIENS	Large-scale analysis of the human transcriptome (HG-U133A)	tissue	BM-CD105+ endothelial	PB-CD8+T cells	GPL96
GDS181_tissue_6	GEO	GDS181	3.91132036697	HOMO SAPIENS	Large-scale analysis of the human transcriptome (HG-U95A)	tissue	cerebellum	DRG	GPL91
GDS596_tissue_11	GEO	GDS596	7.17190585081	HOMO SAPIENS	Large-scale analysis of the human transcriptome (HG-U133A)	tissue	BM-CD71+early erythroid	dorsal root ganglion	GPL96
GDS596_tissue_32	GEO	GDS596	2.7343627446	HOMO SAPIENS	Large-scale analysis of the human transcriptome (HG-U133A)	tissue	leukemia promyelocytic hl60	thalamus	GPL96
E-GEOD-36953_37_1	ArrayExpress	E-GEOD-36953	1.76532429268	HOMO SAPIENS	Gene expression profiles of triple-negative breast cancer cells under the condition of 3D proliferation	FactorValue..CELL.LINE.	TNBC cell line Hs578T	TNBC cell line MDA-MB-231	A-AFFY-44
GDS3113_tissue_4	GEO	GDS3113	1.57210310282	HOMO SAPIENS	Various normal tissues	tissue	colon	spinal cord	GPL2986
GDS596_tissue_32	GEO	GDS596	4.94350376257	HOMO SAPIENS	Large-scale analysis of the human transcriptome (HG-U133A)	tissue	leukemia promyelocytic hl60	PB-BDCA4+ dendritic cells	GPL96
GDS3113_tissue_5	GEO	GDS3113	1.07054169774	HOMO SAPIENS	Various normal tissues	tissue	fetal brain	fetal kidney	GPL2986
GDS2520_individual_9	GEO	GDS2520	2.31516563934	HOMO SAPIENS	Head and neck squamous cell carcinoma	individual	patient 17	patient 20	GPL8300
E-GEOD-30122_43_2	ArrayExpress	E-GEOD-30122	-1.12601878787	HOMO SAPIENS	Transcriptome Analysis of Human Diabetic Kidney Disease	FactorValue..INDIVIDUAL.	110	83	A-AFFY-37
GDS3113_tissue_5	GEO	GDS3113	1.33789441907	HOMO SAPIENS	Various normal tissues	tissue	fetal brain	mammary gland	GPL2986
GDS968_individual_15	GEO	GDS968	-1.66830668005	HOMO SAPIENS	Radiation therapy toxicity association with abnormal transcriptional response to DNA damage	individual	NoCa9	SkCa6	GPL8300
E-GEOD-26884_48_1	ArrayExpress	E-GEOD-26884	-1.40068893455	HOMO SAPIENS	Bisphenol A Induced the Expression of DNA Repair Genes in Human Breast Epithelial Cells	FactorValue..TREATMENT.	10^-5M BPA	DMSO	A-AFFY-44
E-GEOD-29618_37_1	ArrayExpress	E-GEOD-29618	2.19955280278	HOMO SAPIENS	FACS-sorted cells from Young Adults Vaccinated with Influenza TIV or LAIV Vaccines during 2008/09 Flu Season	FactorValue..CELL.TYPE.	Bcells	Monocytes	A-AFFY-44
GDS596_tissue_51	GEO	GDS596	2.63988073715	HOMO SAPIENS	Large-scale analysis of the human transcriptome (HG-U133A)	tissue	pituitary	superior cervical ganglion	GPL96
GDS596_tissue_36	GEO	GDS596	6.65047301274	HOMO SAPIENS	Large-scale analysis of the human transcriptome (HG-U133A)	tissue	lymphoma burkitts daudi	trachea	GPL96
GDS596_tissue_32	GEO	GDS596	4.5665032818	HOMO SAPIENS	Large-scale analysis of the human transcriptome (HG-U133A)	tissue	leukemia promyelocytic hl60	thymus	GPL96
E-GEOD-16179_47_1	ArrayExpress	E-GEOD-16179	1.12848748942	HOMO SAPIENS	BT474 and BT474-J4 microarray data	FactorValue..LAPATINIB.SENSITIVITY.	acquired lapatinib-resistant	lapatinib-sensitive	A-AFFY-44
GDS596_tissue_61	GEO	GDS596	2.35088659593	HOMO SAPIENS	Large-scale analysis of the human transcriptome (HG-U133A)	tissue	subthalamic nucleus	trachea	GPL96
GDS3113_tissue_6	GEO	GDS3113	-2.19017702586	HOMO SAPIENS	Various normal tissues	tissue	fetal kidney	pancreas	GPL2986
GDS3516_disease.state_10	GEO	GDS3516	1.10271764306	HOMO SAPIENS	Nodular lymphocyte-predominant Hodgkin lymphoma: lymphocytic and histiocytic cells	disease.state	normal plasma cells	T-cell rich B-cell lymphoma	GPL570
GDS596_tissue_28	GEO	GDS596	2.23983712893	HOMO SAPIENS	Large-scale analysis of the human transcriptome (HG-U133A)	tissue	hypothalamus	thyroid	GPL96
GDS181_tissue_16	GEO	GDS181	3.19331771609	HOMO SAPIENS	Large-scale analysis of the human transcriptome (HG-U95A)	tissue	liver	THY+	GPL91
GDS2819_individual_3	GEO	GDS2819	1.28737806639	HOMO SAPIENS	Leukemic white blood cells and various RNA preparation protocols	individual	patient 11	patient 25	GPL570
E-GEOD-24547_44_1	ArrayExpress	E-GEOD-24547	-7.01779082405	HOMO SAPIENS	Transcriptional pathway signatures for the Aurora inhibitor Danusertib	FactorValue..CELL.LINE.	A2780	MCF7	A-AFFY-44
GDS181_tissue_16	GEO	GDS181	2.25791215724	HOMO SAPIENS	Large-scale analysis of the human transcriptome (HG-U95A)	tissue	liver	thymus	GPL91
GDS968_individual_51	GEO	GDS968	-1.92888284835	HOMO SAPIENS	Radiation therapy toxicity association with abnormal transcriptional response to DNA damage	individual	SkCa3	SkCa4	GPL8300
GDS596_tissue_1	GEO	GDS596	-1.53847114836	HOMO SAPIENS	Large-scale analysis of the human transcriptome (HG-U133A)	tissue	721-B-lymphoblasts	fetal liver	GPL96
GDS968_individual_33	GEO	GDS968	2.19020937307	HOMO SAPIENS	Radiation therapy toxicity association with abnormal transcriptional response to DNA damage	individual	RadS10	SkCa9	GPL8300
E-GEOD-17714_29_1	ArrayExpress	E-GEOD-17714	-2.2316503559	HOMO SAPIENS	Transcription profiling by array of human neuroblastoma cell lines after growth in hypoxia	Factor.Value.cell.line.	ACN	SK-N-SH	A-AFFY-44
GDS596_tissue_69	GEO	GDS596	1.8321405372	HOMO SAPIENS	Large-scale analysis of the human transcriptome (HG-U133A)	tissue	thalamus	thymus	GPL96
E-GEOD-37645_31_5	ArrayExpress	E-GEOD-37645	3.11209759874	HOMO SAPIENS	The gamma secretase inhibitor MRK-003 attenuates pancreatic cancer growth in preclinical models	FactorValue..DONOR.CELL.LINE.	Panc253	Panc265	A-AFFY-44
E-GEOD-22139_37_2	ArrayExpress	E-GEOD-22139	2.37343679569	HOMO SAPIENS	Bone morphogenetic protein-7 is a MYC target with pro-survival functions in childhood medulloblastoma	FactorValue..GENETIC.MODIFICATION.	pEGFP vector-transfected	siRNA cMYC silenced	A-AFFY-44
GDS596_tissue_7	GEO	GDS596	-3.30059440508	HOMO SAPIENS	Large-scale analysis of the human transcriptome (HG-U133A)	tissue	atrioventricular node	PB-CD8+T cells	GPL96
GDS181_tissue_6	GEO	GDS181	3.65668818888	HOMO SAPIENS	Large-scale analysis of the human transcriptome (HG-U95A)	tissue	cerebellum	spinal cord	GPL91
GDS181_tissue_13	GEO	GDS181	4.62712396777	HOMO SAPIENS	Large-scale analysis of the human transcriptome (HG-U95A)	tissue	HL60	ovary-pool	GPL91
GDS596_tissue_17	GEO	GDS596	4.86888339602	HOMO SAPIENS	Large-scale analysis of the human transcriptome (HG-U133A)	tissue	cerebellum peduncles	superior cervical ganglion	GPL96
GDS968_individual_20	GEO	GDS968	3.40886436818	HOMO SAPIENS	Radiation therapy toxicity association with abnormal transcriptional response to DNA damage	individual	RadC1	SkCa14	GPL8300
E-MTAB-503_46_1	ArrayExpress	E-MTAB-503	-1.11329347558	HOMO SAPIENS	Brandt 0409	Factor.Value..CLINICALINFORMATION.	colorectal liver metastases with chemotherapy-associated hepatotoxicity	colorectal liver metastases with no chemotherapy-associated hepatotoxicity	A-AFFY-44
E-MEXP-3660_24_1	ArrayExpress	E-MEXP-3660	-4.64369195156	HOMO SAPIENS	Comparison of gene expression profiles of head and neck squamous cell carcinoma cell lines and normal oral keratinocyte cell lines	FactorValue.DiseaseState.	Normal	squamous cell carcinoma	A-AFFY-44
E-TABM-1091_29_4	ArrayExpress	E-TABM-1091	1.13106988999	HOMO SAPIENS	Transcriptiion profiling by array of human ratiometric mixes of high quality RNA from different tissues using different labeling protocols to provide a mechanism for assessing process improvement	Factor.Value..MIX.	Mix2	Universal Human Reference RNA	A-AFFY-37
GDS968_individual_21	GEO	GDS968	1.99066420178	HOMO SAPIENS	Radiation therapy toxicity association with abnormal transcriptional response to DNA damage	individual	RadC10	SkCa9	GPL8300
E-GEOD-24547_44_1	ArrayExpress	E-GEOD-24547	-6.53538131835	HOMO SAPIENS	Transcriptional pathway signatures for the Aurora inhibitor Danusertib	FactorValue..CELL.LINE.	A2780	MDA-MB-468	A-AFFY-44
GDS596_tissue_11	GEO	GDS596	4.17388896876	HOMO SAPIENS	Large-scale analysis of the human transcriptome (HG-U133A)	tissue	BM-CD71+early erythroid	pituitary	GPL96
E-GEOD-23583_50_4	ArrayExpress	E-GEOD-23583	1.53636236091	HOMO SAPIENS	Highly efficient reprogramming to pluripotency and directed differentiation using synthetic mRNA	FactorValue..CELL.TYPE.	iPS cells derived from CF fibroblast	MRC5 fibroblast	A-AFFY-44
GDS3313_agent_2	GEO	GDS3313	-1.51961424238	HOMO SAPIENS	Tibolone hormone effect on postmenopausal endometrium	agent	estradiol	estradiol + medroxyprogesteroneacetate	GPL570
GDS596_tissue_19	GEO	GDS596	1.75695557597	HOMO SAPIENS	Large-scale analysis of the human transcriptome (HG-U133A)	tissue	cingulate cortex	PB-CD8+T cells	GPL96
E-GEOD-18552_60_5	ArrayExpress	E-GEOD-18552	-6.77200467168	HOMO SAPIENS	CDK inhibitors and flavopiridol profiling on A2780 and MCF7 cells	FactorValue..TREATMENT.	CDk-509	SN38	A-AFFY-44
GDS913_individual_11	GEO	GDS913	1.7212145339	HOMO SAPIENS	DNA damage from ultraviolet and ionizing radiation effect on peripheral blood lymphocytes	individual	NoCa5	NoCa9	GPL8300
E-GEOD-33495_33_1	ArrayExpress	E-GEOD-33495	1.00046571421	HOMO SAPIENS	Disrupted transcripitonal network in Np63 AEC tissue model [gene expression]	FactorValue..VARIATION.	control	Np63 Overexpression	A-AFFY-44
GDS181_tissue_16	GEO	GDS181	2.33114787614	HOMO SAPIENS	Large-scale analysis of the human transcriptome (HG-U95A)	tissue	liver	placenta	GPL91
E-GEOD-18552_60_1	ArrayExpress	E-GEOD-18552	6.86195801828	HOMO SAPIENS	CDK inhibitors and flavopiridol profiling on A2780 and MCF7 cells	FactorValue..TREATMENT.	17AAG	CDk-509	A-AFFY-44
GDS596_tissue_4	GEO	GDS596	3.23348108248	HOMO SAPIENS	Large-scale analysis of the human transcriptome (HG-U133A)	tissue	adrenal gland	atrioventricular node	GPL96
GDS596_tissue_30	GEO	GDS596	2.7792665472	HOMO SAPIENS	Large-scale analysis of the human transcriptome (HG-U133A)	tissue	leukemia chronic myelogenous K562	olfactory bulb	GPL96
GDS596_tissue_8	GEO	GDS596	4.90666317945	HOMO SAPIENS	Large-scale analysis of the human transcriptome (HG-U133A)	tissue	BM-CD105+ endothelial	olfactory bulb	GPL96
GDS181_tissue_29	GEO	GDS181	-2.73723898264	HOMO SAPIENS	Large-scale analysis of the human transcriptome (HG-U95A)	tissue	spinal cord	thalamus	GPL91
GDS968_individual_10	GEO	GDS968	-3.10111686112	HOMO SAPIENS	Radiation therapy toxicity association with abnormal transcriptional response to DNA damage	individual	NoCa4	RadS7	GPL8300
GDS596_tissue_7	GEO	GDS596	-6.54711962962	HOMO SAPIENS	Large-scale analysis of the human transcriptome (HG-U133A)	tissue	atrioventricular node	lymphoma burkitts raji	GPL96
GDS596_tissue_35	GEO	GDS596	-3.91411449381	HOMO SAPIENS	Large-scale analysis of the human transcriptome (HG-U133A)	tissue	lymph node	lymphoma burkitts raji	GPL96
GDS596_tissue_38	GEO	GDS596	2.49880932986	HOMO SAPIENS	Large-scale analysis of the human transcriptome (HG-U133A)	tissue	medulla oblongata	trachea	GPL96
GDS1479_specimen_2	GEO	GDS1479	-1.49969027366	HOMO SAPIENS	Carcinoma in situ lesions of the urinary bladder	specimen	muscle invasive carcinoma	superficial transitional cell carcinoma w/o surrounding carcinoma in situ (CIS) lesion	GPL96
GDS181_tissue_26	GEO	GDS181	1.80151205811	HOMO SAPIENS	Large-scale analysis of the human transcriptome (HG-U95A)	tissue	prostate cancer	THY+	GPL91
GDS2213_agent_2	GEO	GDS2213	-3.14415249079	HOMO SAPIENS	Hepatoma cell response to inhibition of DNA methylation and histone deacetylation	agent	5-aza-dC plus TSA	TSA	GPL570
GDS596_tissue_1	GEO	GDS596	3.15591471497	HOMO SAPIENS	Large-scale analysis of the human transcriptome (HG-U133A)	tissue	721-B-lymphoblasts	dorsal root ganglion	GPL96
GDS181_tissue_32	GEO	GDS181	2.72223494055	HOMO SAPIENS	Large-scale analysis of the human transcriptome (HG-U95A)	tissue	thalamus	uterus	GPL91
GDS596_tissue_12	GEO	GDS596	2.51215704413	HOMO SAPIENS	Large-scale analysis of the human transcriptome (HG-U133A)	tissue	bone marrow	superior cervical ganglion	GPL96
GDS596_tissue_34	GEO	GDS596	-1.8411257472	HOMO SAPIENS	Large-scale analysis of the human transcriptome (HG-U133A)	tissue	lung	pons	GPL96
E-GEOD-31040_44_1	ArrayExpress	E-GEOD-31040	1.29184607167	HOMO SAPIENS	Gene expression analysis of human lymphoblastoid cell lines	FactorValue..AGE.	100 years	37 years	A-AFFY-44
GDS181_tissue_13	GEO	GDS181	2.54506325192	HOMO SAPIENS	Large-scale analysis of the human transcriptome (HG-U95A)	tissue	HL60	kidney	GPL91
E-GEOD-20033_27_4	ArrayExpress	E-GEOD-20033	1.3874075719	HOMO SAPIENS	Minicircle-derived iPS cells - Affymetrix Data	Factor.Value..CELL.TYPE.	iPSC derived from hASC using lentiviral reprogramming vector	iPS cells from episomal vectors (Defined Factor sub-clone)	A-AFFY-44
E-GEOD-20124_28_1	ArrayExpress	E-GEOD-20124	-1.32386808427	HOMO SAPIENS	Transcriptome analysis of human Whartons jelly stem cells: in-house analysis	FactorValue..CELL.TYPE.	embryonic carcinoma cell line	embryonic stem cell line	A-AFFY-44
GDS596_tissue_38	GEO	GDS596	3.42938439066	HOMO SAPIENS	Large-scale analysis of the human transcriptome (HG-U133A)	tissue	medulla oblongata	smooth muscle	GPL96
GDS596_tissue_20	GEO	GDS596	-4.21320703525	HOMO SAPIENS	Large-scale analysis of the human transcriptome (HG-U133A)	tissue	colorectal adenocarcinoma	leukemia promyelocytic hl60	GPL96
GDS3516_disease.state_2	GEO	GDS3516	-2.71836046873	HOMO SAPIENS	Nodular lymphocyte-predominant Hodgkin lymphoma: lymphocytic and histiocytic cells	disease.state	classical Hodgkin lymphoma	normal centrocytes	GPL570
GDS422_tissue_5	GEO	GDS422	1.81442815056	HOMO SAPIENS	Normal human tissue expression profiling (HG-U95A)	tissue	liver	spinal cord	GPL8300
GDS2615_time_3	GEO	GDS2615	1.77284779827	HOMO SAPIENS	Mucociliary differentiation of airway epithelial cells	time	12 d	2 d	GPL570
GDS968_individual_1	GEO	GDS968	-2.6490714891	HOMO SAPIENS	Radiation therapy toxicity association with abnormal transcriptional response to DNA damage	individual	NoCa1	RadS7	GPL8300
GDS596_tissue_11	GEO	GDS596	3.00396144767	HOMO SAPIENS	Large-scale analysis of the human transcriptome (HG-U133A)	tissue	BM-CD71+early erythroid	hypothalamus	GPL96
GDS2615_time_4	GEO	GDS2615	1.71276771822	HOMO SAPIENS	Mucociliary differentiation of airway epithelial cells	time	14 d	1 d	GPL570
GDS968_individual_40	GEO	GDS968	3.34915646217	HOMO SAPIENS	Radiation therapy toxicity association with abnormal transcriptional response to DNA damage	individual	RadS7	SkCa9	GPL8300
GDS3113_tissue_2	GEO	GDS3113	1.12246624887	HOMO SAPIENS	Various normal tissues	tissue	bone marrow	retina	GPL2986
GDS596_tissue_38	GEO	GDS596	3.73348023545	HOMO SAPIENS	Large-scale analysis of the human transcriptome (HG-U133A)	tissue	medulla oblongata	olfactory bulb	GPL96
GDS596_tissue_39	GEO	GDS596	1.58108207247	HOMO SAPIENS	Large-scale analysis of the human transcriptome (HG-U133A)	tissue	occipital lobe	ovary	GPL96
GDS1663_tissue_1	GEO	GDS1663	1.03963679251	HOMO SAPIENS	Expression data from different research centers	tissue	kidney	universal RNA	GPL96
GDS596_tissue_7	GEO	GDS596	-1.42259544377	HOMO SAPIENS	Large-scale analysis of the human transcriptome (HG-U133A)	tissue	atrioventricular node	placenta	GPL96
GDS968_individual_7	GEO	GDS968	1.13849766352	HOMO SAPIENS	Radiation therapy toxicity association with abnormal transcriptional response to DNA damage	individual	NoCa15	NoCa9	GPL8300
GDS3116_individual_47	GEO	GDS3116	1.90609314996	HOMO SAPIENS	Letrozole effect on breast cancer tumors	individual	57	9	GPL96
GDS596_tissue_2	GEO	GDS596	-2.71404887295	HOMO SAPIENS	Large-scale analysis of the human transcriptome (HG-U133A)	tissue	adipocyte	prefrontal cortex	GPL96
E-GEOD-27280_34_3	ArrayExpress	E-GEOD-27280	-5.77866773013	HOMO SAPIENS	Pompe disease induced pluripotent stem cells for pathogenesis modeling, drug testing and disease marker identification	FactorValue..CELL.TYPE.	HF, Pompe disease	PomD-iPSCs	A-AFFY-44
GDS596_tissue_59	GEO	GDS596	-1.74217184615	HOMO SAPIENS	Large-scale analysis of the human transcriptome (HG-U133A)	tissue	smooth muscle	testis leydig cell	GPL96
GDS596_tissue_11	GEO	GDS596	3.46077648471	HOMO SAPIENS	Large-scale analysis of the human transcriptome (HG-U133A)	tissue	BM-CD71+early erythroid	pons	GPL96
GDS3116_individual_30	GEO	GDS3116	-2.0716008194	HOMO SAPIENS	Letrozole effect on breast cancer tumors	individual	4	63	GPL96
GDS596_tissue_8	GEO	GDS596	2.19674218458	HOMO SAPIENS	Large-scale analysis of the human transcriptome (HG-U133A)	tissue	BM-CD105+ endothelial	caudate nucleus	GPL96
GDS3113_tissue_4	GEO	GDS3113	1.9873790651	HOMO SAPIENS	Various normal tissues	tissue	colon	skin	GPL2986
E-GEOD-22552_37_1	ArrayExpress	E-GEOD-22552	-2.05717544099	HOMO SAPIENS	Transcriptome of the maturing erythroblast	FactorValue..FACS.SORTED.USING.CELL.SURFACE.MARKERS.CD36..CD71..CD235A..	No	Yes	A-AFFY-44
GDS596_tissue_32	GEO	GDS596	5.49284592294	HOMO SAPIENS	Large-scale analysis of the human transcriptome (HG-U133A)	tissue	leukemia promyelocytic hl60	trachea	GPL96
GDS3113_tissue_10	GEO	GDS3113	2.30813943737	HOMO SAPIENS	Various normal tissues	tissue	kidney	ovary	GPL2986
GDS596_tissue_4	GEO	GDS596	-2.42168487768	HOMO SAPIENS	Large-scale analysis of the human transcriptome (HG-U133A)	tissue	adrenal gland	BM-CD105+ endothelial	GPL96
GDS968_individual_15	GEO	GDS968	-1.18235691267	HOMO SAPIENS	Radiation therapy toxicity association with abnormal transcriptional response to DNA damage	individual	NoCa9	RadC11	GPL8300
GDS3113_tissue_2	GEO	GDS3113	-1.14815571066	HOMO SAPIENS	Various normal tissues	tissue	bone marrow	small intestine	GPL2986
GDS2819_individual_17	GEO	GDS2819	3.46797162994	HOMO SAPIENS	Leukemic white blood cells and various RNA preparation protocols	individual	patient 24	patient 8	GPL570
GDS181_tissue_5	GEO	GDS181	1.57240475292	HOMO SAPIENS	Large-scale analysis of the human transcriptome (HG-U95A)	tissue	caudate nucleus	uterus	GPL91
GDS596_tissue_18	GEO	GDS596	-6.42672147316	HOMO SAPIENS	Large-scale analysis of the human transcriptome (HG-U133A)	tissue	ciliary ganglion	lymphoma burkitts raji	GPL96
GDS596_tissue_21	GEO	GDS596	-2.99801688204	HOMO SAPIENS	Large-scale analysis of the human transcriptome (HG-U133A)	tissue	dorsal root ganglion	pituitary	GPL96
GDS3116_individual_44	GEO	GDS3116	-1.87522423357	HOMO SAPIENS	Letrozole effect on breast cancer tumors	individual	53	63	GPL96
GDS596_tissue_56	GEO	GDS596	3.26055625925	HOMO SAPIENS	Large-scale analysis of the human transcriptome (HG-U133A)	tissue	salivary gland	trigeminal ganglion	GPL96
GDS596_tissue_20	GEO	GDS596	3.41314767937	HOMO SAPIENS	Large-scale analysis of the human transcriptome (HG-U133A)	tissue	colorectal adenocarcinoma	trigeminal ganglion	GPL96
GDS2118_disease.state_1	GEO	GDS2118	-1.21603847687	HOMO SAPIENS	Myelodysplastic syndromes: CD34+ cells	disease.state	normal	refractory anemia with ringed sideroblasts	GPL570
GDS596_tissue_19	GEO	GDS596	3.4427172441	HOMO SAPIENS	Large-scale analysis of the human transcriptome (HG-U133A)	tissue	cingulate cortex	lung	GPL96
GDS3516_disease.state_9	GEO	GDS3516	1.75455339114	HOMO SAPIENS	Nodular lymphocyte-predominant Hodgkin lymphoma: lymphocytic and histiocytic cells	disease.state	normal naive B-cells	T-cell rich B-cell lymphoma	GPL570
E-GEOD-18552_60_5	ArrayExpress	E-GEOD-18552	1.17126314496	HOMO SAPIENS	CDK inhibitors and flavopiridol profiling on A2780 and MCF7 cells	FactorValue..TREATMENT.	CDk-509	Flavopiridol	A-AFFY-44
E-GEOD-17906_35_1	ArrayExpress	E-GEOD-17906	4.15861552037	HOMO SAPIENS	Transcription profiling by array of human CD90 positive prostate stromal fibromuscular tumor cells	Factor.Value.cell.type.		CD49a positive	A-AFFY-44
E-GEOD-13073_31_1	ArrayExpress	E-GEOD-13073	1.72212496802	HOMO SAPIENS	Transcription profiling of human mesechymal stem cells exposed to keratinocyte conditioned medium	Factor.Value.Growth.Condition.	keratinocyte cell conditioned medium	keratinocyte growth medium	A-AFFY-44
GDS596_tissue_11	GEO	GDS596	4.78162112941	HOMO SAPIENS	Large-scale analysis of the human transcriptome (HG-U133A)	tissue	BM-CD71+early erythroid	spinal cord	GPL96
GDS988_time_3	GEO	GDS988	-7.68767678567	HOMO SAPIENS	Kaposi's sarcoma-associated herpesvirus LANA overexpression in B lymphoid cells: time course	time	18 h	36 h	GPL8300
GDS3516_disease.state_4	GEO	GDS3516	-1.87318527333	HOMO SAPIENS	Nodular lymphocyte-predominant Hodgkin lymphoma: lymphocytic and histiocytic cells	disease.state	follicular lymphoma	normal naive B-cells	GPL570
GDS3113_tissue_11	GEO	GDS3113	1.70748781644	HOMO SAPIENS	Various normal tissues	tissue	liver	prostate	GPL2986
GDS596_tissue_37	GEO	GDS596	5.7986168489	HOMO SAPIENS	Large-scale analysis of the human transcriptome (HG-U133A)	tissue	lymphoma burkitts raji	olfactory bulb	GPL96
GDS686_cell.line_3	GEO	GDS686	1.68682289228	HOMO SAPIENS	Store-operated calcium entry in HEK-293 cells	cell.line	H24	L28	GPL96
GDS596_tissue_36	GEO	GDS596	4.79755526417	HOMO SAPIENS	Large-scale analysis of the human transcriptome (HG-U133A)	tissue	lymphoma burkitts daudi	PB-CD56+NK cells	GPL96
GDS596_tissue_47	GEO	GDS596	2.40397725252	HOMO SAPIENS	Large-scale analysis of the human transcriptome (HG-U133A)	tissue	PB-CD19+B cells	skin	GPL96
[truncated: 883 more rows]

## Sheet: Concordant
Gene symbol	Description	# of experiments with VIM	%concordant	Pearson Coef	Pearson p-val.
VIM	vimentin [Source:HGNC Symbol;Acc:12692]	3105
EMP3	epithelial membrane protein 3 [Source:HGNC Symbol;Acc:3335]	1525	90.8852459016	0.677349370345	0.0
SPARC	secreted protein, acidic, cysteine-rich (osteonectin) [Source:HGNC Symbol;Acc:11219]	1986	85.5488418933	0.618416441619	0.0
TIMP1	TIMP metallopeptidase inhibitor 1 [Source:HGNC Symbol;Acc:11820]	1594	86.0100376412	0.599453582164	2.26939737269e-302
LGALS1	lectin, galactoside-binding, soluble, 1 [Source:HGNC Symbol;Acc:6561]	1852	88.0129589633	0.595981310511	5.12885093352e-298
RCN1	reticulocalbin 1, EF-hand calcium binding domain [Source:HGNC Symbol;Acc:9934]	1413	80.5378627035	0.583396597872	1.13019643187e-282
IFITM3	interferon induced transmembrane protein 3 [Source:HGNC Symbol;Acc:5414]	1354	86.3367799114	0.57415307394	7.97801507415e-272
ANXA2	annexin A2 [Source:HGNC Symbol;Acc:537]	1728	87.0949074074	0.572866247718	2.42587612085e-270
ANXA5	annexin A5 [Source:HGNC Symbol;Acc:543]	1473	92.328581127	0.570893883649	4.41718367325e-268
COL1A2	collagen, type I, alpha 2 [Source:HGNC Symbol;Acc:2198]	1879	84.8855774348	0.566841470012	1.74283049421e-263
CTGF	connective tissue growth factor [Source:HGNC Symbol;Acc:2500]	1862	85.2309344791	0.564641084882	5.13101665336e-261
MSN	moesin [Source:HGNC Symbol;Acc:7373]	1264	92.0886075949	0.562189948039	2.74592120791e-258
RBMS1	RNA binding motif, single stranded interacting protein 1 [Source:HGNC Symbol;Acc:9907]	1823	83.4339001646	0.559394750182	3.3295650669e-255
AXL	AXL receptor tyrosine kinase [Source:HGNC Symbol;Acc:905]	1515	86.204620462	0.554734510254	3.9692120096e-250
TGFBR2	transforming growth factor, beta receptor II (70/80kDa) [Source:HGNC Symbol;Acc:11773]	1478	85.250338295	0.549388876826	2.10564223904e-244
VCAN	versican [Source:HGNC Symbol;Acc:2464]	1800	80.7777777778	0.548764634068	9.66373034035e-244
ANXA1	annexin A1 [Source:HGNC Symbol;Acc:533]	1889	83.4303864479	0.545227537063	5.11109872812e-240
ELK3	ELK3, ETS-domain protein (SRF accessory protein 2) [Source:HGNC Symbol;Acc:3325]	1456	85.6456043956	0.545036290254	8.10149964764e-240
NID1	nidogen 1 [Source:HGNC Symbol;Acc:7821]	1644	86.9829683698	0.542660852405	2.41330026107e-237
NOTCH2	notch 2 [Source:HGNC Symbol;Acc:7882]	1402	84.0942	0.539438	5.10615963348e-234
EMP1	epithelial membrane protein 1 [Source:HGNC Symbol;Acc:3333]	2015	78.7096774194	0.536023482555	1.55346583487e-230
IFITM2	interferon induced transmembrane protein 2 [Source:HGNC Symbol;Acc:5413]	1479	86.5449628127	0.52764911908	3.69549231377e-222
GPR124	G protein-coupled receptor 124 [Source:HGNC Symbol;Acc:17849]	1178	85.6536502547	0.525275783514	7.92639062027e-220
FSTL1	follistatin-like 1 [Source:HGNC Symbol;Acc:3972]	1741	83.8598506605	0.522888177183	1.68215800124e-217
FXYD5	FXYD domain containing ion transport regulator 5 [Source:HGNC Symbol;Acc:4029]	1122	80.4812834225	0.522339377777	5.72880208837e-217
PDLIM2	PDZ and LIM domain 2 (mystique) [Source:HGNC Symbol;Acc:13992]	1187	82.898062342	0.522025888138	1.15247456601e-216
DDR2	discoidin domain receptor tyrosine kinase 2 [Source:HGNC Symbol;Acc:2731]	1177	90.1444350042	0.521184908788	7.48897044192e-216
COL6A1	collagen, type VI, alpha 1 [Source:HGNC Symbol;Acc:2211]	1808	78.7057522124	0.517480901173	2.67420519496e-212
KLF2	Kruppel-like factor 2 (lung) [Source:HGNC Symbol;Acc:6347]	1418	81.7348377997	0.516211020407	4.31655577171e-211
CNN2	calponin 2 [Source:HGNC Symbol;Acc:2156]	809	85.414091471	0.514944112807	6.84159271556e-210
PCOLCE	procollagen C-endopeptidase enhancer [Source:HGNC Symbol;Acc:8738]	1434	86.4714086471	0.511477997564	1.23724993053e-206
DSE	dermatan sulfate epimerase [Source:HGNC Symbol;Acc:21144]	929	88.3745963402	0.508859903007	3.37269740618e-204
WWTR1	WW domain containing transcription regulator 1 [Source:HGNC Symbol;Acc:24042]	1731	81.0514153668	0.507918897575	2.50138384802e-203
TAGLN	transgelin [Source:HGNC Symbol;Acc:11553]	1725	80.1739130435	0.50596470503	1.57268538177e-201
CALD1	caldesmon 1 [Source:HGNC Symbol;Acc:1441]	1938	75.8513931889	0.505732134392	2.56980427442e-201
MMP2	matrix metallopeptidase 2 (gelatinase A, 72kDa gelatinase, 72kDa type IV collagenase) [Source:HGNC Symbol;Acc:7166]	1451	86.905582357	0.505079304638	1.0177412215e-200
S100A6	S100 calcium binding protein A6 [Source:HGNC Symbol;Acc:10496]	1715	80.8746355685	0.504765976531	1.96816872016e-200
CYR61	cysteine-rich, angiogenic inducer, 61 [Source:HGNC Symbol;Acc:2654]	1892	83.8266384778	0.504521753926	3.28933530659e-200
COL1A1	collagen, type I, alpha 1 [Source:HGNC Symbol;Acc:2197]	1621	78.2850092535	0.503573152782	2.40844264523e-199
FAM129A	family with sequence similarity 129, member A [Source:HGNC Symbol;Acc:16784]	1269	82.1118991332	0.501826627132	9.25824064334e-198
CAV1	caveolin 1, caveolae protein, 22kDa [Source:HGNC Symbol;Acc:1527]	2015	82.0347394541	0.500068149292	3.57177175116e-196
ADAMTS1	ADAM metallopeptidase with thrombospondin type 1 motif, 1 [Source:HGNC Symbol;Acc:217]	1449	85.2311939268	0.497697799891	4.74876342604e-194
TIMP3	TIMP metallopeptidase inhibitor 3 [Source:HGNC Symbol;Acc:11822]	1948	79.363449692	0.495595840871	3.51442498079e-192
FBLN1	fibulin 1 [Source:HGNC Symbol;Acc:3600]	1823	81.1300054855	0.493283738049	3.86340285204e-190
LOX	lysyl oxidase [Source:HGNC Symbol;Acc:6664]	1665	84.1441441441	0.492782076673	1.06602247915e-189
COL3A1	collagen, type III, alpha 1 [Source:HGNC Symbol;Acc:2201]	1838	82.4809575626	0.492738971821	1.16307344519e-189
LGALS3	lectin, galactoside-binding, soluble, 3 [Source:HGNC Symbol;Acc:6563]	1340	80.7462686567	0.492001289852	5.15657642582e-189
PTRF	polymerase I and transcript release factor [Source:HGNC Symbol;Acc:9688]	1590	84.9685534591	0.49047568647	1.10890451743e-187
BGN	biglycan [Source:HGNC Symbol;Acc:1044]	1570	80.127388535	0.489273868063	1.22989609487e-186
COL6A2	collagen, type VI, alpha 2 [Source:HGNC Symbol;Acc:2212]	1690	86.2130177515	0.488196096212	1.05545594222e-185
TGFB1I1	transforming growth factor beta 1 induced transcript 1 [Source:HGNC Symbol;Acc:11767]	1397	85.7551896922	0.487338920263	5.80157388716e-185
PDGFRB	platelet-derived growth factor receptor, beta polypeptide [Source:HGNC Symbol;Acc:8804]	1509	82.5712392313	0.48636674816	3.98467824853e-184
GNG11	guanine nucleotide binding protein (G protein), gamma 11 [Source:HGNC Symbol;Acc:4403]	1439	84.2251563586	0.480241633417	6.47368184952e-179
IGFBP6	insulin-like growth factor binding protein 6 [Source:HGNC Symbol;Acc:5475]	1555	80.9646302251	0.478873737713	9.12900512506e-178
TIMP2	TIMP metallopeptidase inhibitor 2 [Source:HGNC Symbol;Acc:11821]	1727	82.4551244933	0.478668580319	1.35625474744e-177
PLAUR	plasminogen activator, urokinase receptor [Source:HGNC Symbol;Acc:9053]	1465	79.3174061433	0.478535429829	1.75329903781e-177
FBN1	fibrillin 1 [Source:HGNC Symbol;Acc:3603]	1512	87.4338624339	0.476548593814	7.97989057394e-176
EFEMP1	EGF containing fibulin-like extracellular matrix protein 1 [Source:HGNC Symbol;Acc:3218]	1874	79.7225186766	0.475618968055	4.72143901909e-175
ACTA2	actin, alpha 2, smooth muscle, aorta [Source:HGNC Symbol;Acc:130]	1803	79.2567942318	0.473838044185	1.40128200911e-173
CAPN2	calpain 2, (m/II) large subunit [Source:HGNC Symbol;Acc:1479]	1641	80.5606337599	0.472382921362	2.20368235115e-172
LTBP2	latent transforming growth factor beta binding protein 2 [Source:HGNC Symbol;Acc:6715]	1528	84.9476439791	0.471957778667	4.91670243104e-172
RHOC	ras homolog family member C [Source:HGNC Symbol;Acc:669]	1256	86.9426751592	0.470787167888	4.45427996849e-171
TPM2	tropomyosin 2 (beta) [Source:HGNC Symbol;Acc:12011]	1602	80.1498127341	0.470706955689	5.17873228867e-171
THBS1	thrombospondin 1 [Source:HGNC Symbol;Acc:11785]	1912	77.039748954	0.469260436744	7.78860534751e-170
COL4A2	collagen, type IV, alpha 2 [Source:HGNC Symbol;Acc:2203]	1755	82.1082621083	0.466922514932	6.05637682167e-168
VCL	vinculin [Source:HGNC Symbol;Acc:12665]	1123	86.464826358	0.463863617285	1.71363834583e-165
TUBB6	tubulin, beta 6 class V [Source:HGNC Symbol;Acc:20776]	1283	85.1130163679	0.462973654377	8.76083871244e-165
ZFP36	zinc finger protein 36, C3H type, homolog (mouse) [Source:HGNC Symbol;Acc:12862]	1531	81.384715872	0.461882499508	6.43438492677e-164
COL6A3	collagen, type VI, alpha 3 [Source:HGNC Symbol;Acc:2213]	1729	82.6489300174	0.461704023764	8.90941898676e-164
POSTN	periostin, osteoblast specific factor [Source:HGNC Symbol;Acc:16953]	1451	81.5299793246	0.461591324543	1.0941006419e-163
TPM4	tropomyosin 4 [Source:HGNC Symbol;Acc:12013]	1332	80.2552552553	0.460828792201	4.38294148903e-163
MDFIC	MyoD family inhibitor domain containing [Source:HGNC Symbol;Acc:28870]	1401	77.8729478944	0.458348607004	3.90435977602e-161
CALHM2	calcium homeostasis modulator 2 [Source:HGNC Symbol;Acc:23493]	1060	78.9622641509	0.457708082531	1.23731345413e-160
TGFBI	transforming growth factor, beta-induced, 68kDa [Source:HGNC Symbol;Acc:11771]	1703	81.8555490311	0.456634621409	8.50347420468e-160
JUN	jun proto-oncogene [Source:HGNC Symbol;Acc:6204]	1903	80.2942722018	0.455761005796	4.06123243293e-159
KLF6	Kruppel-like factor 6 [Source:HGNC Symbol;Acc:2235]	1583	80.1642451042	0.45450257207	3.8314595135e-158
RRAS	related RAS viral (r-ras) oncogene homolog [Source:HGNC Symbol;Acc:10447]	1273	82.4037706206	0.454490836621	3.91232161183e-158
SRGN	serglycin [Source:HGNC Symbol;Acc:9361]	1445	82.4221453287	0.454194451975	6.62814354433e-158
TGFBR3	transforming growth factor, beta receptor III [Source:HGNC Symbol;Acc:11774]	1551	80.1418439716	0.453805214695	1.32353057333e-157
PMP22	peripheral myelin protein 22 [Source:HGNC Symbol;Acc:9118]	1836	78.7037037037	0.453242003084	3.59440465672e-157
MRC2	mannose receptor, C type 2 [Source:HGNC Symbol;Acc:16875]	1417	81.0162314749	0.453061010456	4.95323341687e-157
TAX1BP3	Tax1 (human T-cell leukemia virus type I) binding protein 3 [Source:HGNC Symbol;Acc:30684]	1335	81.0486891386	0.452222492332	2.18260585971e-156
PDGFRA	platelet-derived growth factor receptor, alpha polypeptide [Source:HGNC Symbol;Acc:8803]	1560	78.7820512821	0.45139875432	9.33155776703e-156
CD44	CD44 molecule (Indian blood group) [Source:HGNC Symbol;Acc:1681]	2113	79.034548036	0.450653969822	3.45908777538e-155
SERPINF1	serpin peptidase inhibitor, clade F (alpha-2 antiplasmin, pigment epithelium derived factor), member 1 [Source:HGNC Symbol;Acc:8824]	1731	72.6169844021	0.449910064556	1.27610036008e-154
CAV2	caveolin 2 [Source:HGNC Symbol;Acc:1528]	1896	76.2658227848	0.449431450696	2.95044270204e-154
LUM	lumican [Source:HGNC Symbol;Acc:6724]	1459	84.7840986977	0.448027322443	3.42309496971e-153
SERPINH1	serpin peptidase inhibitor, clade H (heat shock protein 47), member 1, (collagen binding protein 1) [Source:HGNC Symbol;Acc:1546]	1424	83.1460674157	0.447043464717	1.89387284466e-152
FERMT2	fermitin family member 2 [Source:HGNC Symbol;Acc:15767]	1463	81.4764183185	0.446562108278	4.36458541476e-152
CDH11	cadherin 11, type 2, OB-cadherin (osteoblast) [Source:HGNC Symbol;Acc:1750]	1600	82.5625	0.446442292922	5.37162558239e-152
PTGIS	prostaglandin I2 (prostacyclin) synthase [Source:HGNC Symbol;Acc:9603]	1500	77.4666666667	0.446277493247	7.1459624741e-152
MGP	matrix Gla protein [Source:HGNC Symbol;Acc:7060]	1545	78.7702265372	0.444044885235	3.36206014265e-150
CYP1B1	cytochrome P450, family 1, subfamily B, polypeptide 1 [Source:HGNC Symbol;Acc:2597]	1816	80.2863436123	0.443962849425	3.87100879061e-150
TWIST1	twist homolog 1 (Drosophila) [Source:HGNC Symbol;Acc:12428]	989	88.3720930233	0.443778443306	5.31342532718e-150
GAS1	growth arrest-specific 1 [Source:HGNC Symbol;Acc:4165]	1750	81.3714285714	0.443470655291	9.0108875508e-150
ZEB1	zinc finger E-box binding homeobox 1 [Source:HGNC Symbol;Acc:11642]	1455	74.4329896907	0.443465475542	9.09129999206e-150
MFAP4	microfibrillar-associated protein 4 [Source:HGNC Symbol;Acc:7035]	1313	86.9002284844	0.442635828268	3.7650446704e-149
ANXA6	annexin A6 [Source:HGNC Symbol;Acc:544]	1140	80.701754386	0.442040938047	1.04047482727e-148
PLAGL1	pleiomorphic adenoma gene-like 1 [Source:HGNC Symbol;Acc:9046]	1601	83.8850718301	0.441997263364	1.12100458572e-148
CCND2	cyclin D2 [Source:HGNC Symbol;Acc:1583]	1875	72.0533333333	0.441829879823	1.49157129096e-148
NR2F2	nuclear receptor subfamily 2, group F, member 2 [Source:HGNC Symbol;Acc:7976]	1835	77.2752043597	0.439992236739	3.39490146145e-147
ADM	adrenomedullin [Source:HGNC Symbol;Acc:259]	1530	82.9411764706	0.439823920411	4.51563231423e-147
SLIT2	slit homolog 2 (Drosophila) [Source:HGNC Symbol;Acc:11086]	1393	75.5204594401	0.439248689662	1.19562926738e-146
CDC42EP3	CDC42 effector protein (Rho GTPase binding) 3 [Source:HGNC Symbol;Acc:16943]	1625	77.0461538462	0.438688474404	3.08071588794e-146
S100A4	S100 calcium binding protein A4 [Source:HGNC Symbol;Acc:10494]	1719	76.3816172193	0.437674104149	1.70206236544e-145
IGFBP7	insulin-like growth factor binding protein 7 [Source:HGNC Symbol;Acc:5476]	1815	76.4738292011	0.436756674564	7.94661187183e-145
IER3	immediate early response 3 [Source:HGNC Symbol;Acc:5392]	1659	77.9987944545	0.436184023118	2.07419689067e-144
DCN	decorin [Source:HGNC Symbol;Acc:2705]	1495	81.27090301	0.436053544585	2.58033174374e-144
PTX3	pentraxin 3, long [Source:HGNC Symbol;Acc:9692]	1263	83.9271575614	0.43481189782	2.05100238265e-143
TMEM43	transmembrane protein 43 [Source:HGNC Symbol;Acc:28472]	895	87.8212290503	0.434608062595	2.88007361706e-143
MXRA8	matrix-remodelling associated 8 [Source:HGNC Symbol;Acc:7542]	1116	82.7956989247	0.434244027801	5.27794183177e-143
FOSL2	FOS-like antigen 2 [Source:HGNC Symbol;Acc:3798]	1715	79.0670553936	0.433524245243	1.74441787269e-142
LAMB1	laminin, beta 1 [Source:HGNC Symbol;Acc:6486]	1709	79.6957284962	0.433371308827	2.24803493427e-142
EFEMP2	EGF containing fibulin-like extracellular matrix protein 2 [Source:HGNC Symbol;Acc:3219]	1426	81.556802244	0.433235096474	2.8174896393e-142
PCOLCE2	procollagen C-endopeptidase enhancer 2 [Source:HGNC Symbol;Acc:8739]	1229	78.1122864117	0.433165201663	3.16345852955e-142
SNAI2	snail homolog 2 (Drosophila) [Source:HGNC Symbol;Acc:11094]	1315	81.6730038023	0.432468323161	1.00236059152e-141
TNC	tenascin C [Source:HGNC Symbol;Acc:5318]	1614	75.2788104089	0.431894930479	2.58376580102e-141
RHOQ	ras homolog family member Q [Source:HGNC Symbol;Acc:17736]	1447	78.4381478922	0.431217135967	7.89467587262e-141
F2R	coagulation factor II (thrombin) receptor [Source:HGNC Symbol;Acc:3537]	1377	81.1183732752	0.431211424066	7.96925029375e-141
CNN1	calponin 1, basic, smooth muscle [Source:HGNC Symbol;Acc:2155]	1054	82.1631878558	0.431125415836	9.18102374263e-141
GADD45B	growth arrest and DNA-damage-inducible, beta [Source:HGNC Symbol;Acc:4096]	1679	81.9535437761	0.430607837273	2.15005632861e-140
LAMB2	laminin, beta 2 (laminin S) [Source:HGNC Symbol;Acc:6487]	1342	82.2652757079	0.43048952161	2.61118986533e-140
CCL2	chemokine (C-C motif) ligand 2 [Source:HGNC Symbol;Acc:10618]	1357	78.5556374355	0.430257620894	3.8207088581e-140
CRTAP	cartilage associated protein [Source:HGNC Symbol;Acc:2379]	1235	83.8056680162	0.430248195597	3.88025113449e-140
GBP2	guanylate binding protein 2, interferon-inducible [Source:HGNC Symbol;Acc:4183]	1452	78.9944903581	0.430227134296	4.01666910832e-140
LAMA4	laminin, alpha 4 [Source:HGNC Symbol;Acc:6484]	1612	82.6302729529	0.430125276123	4.74706501296e-140
CTSK	cathepsin K [Source:HGNC Symbol;Acc:2536]	1331	82.4192336589	0.429946269679	6.36620826769e-140
PAM	peptidylglycine alpha-amidating monooxygenase [Source:HGNC Symbol;Acc:8596]	1559	75.4329698525	0.428120957065	1.25646414645e-138
FN1	fibronectin 1 [Source:HGNC Symbol;Acc:3778]	2089	73.5280038296	0.427596055111	2.95225217344e-138
LAMC1	laminin, gamma 1 (formerly LAMB2) [Source:HGNC Symbol;Acc:6492]	1731	79.8382437897	0.427400022445	4.06014702845e-138
GLIPR1	GLI pathogenesis-related 1 [Source:HGNC Symbol;Acc:17001]	1565	77.1884984026	0.427005938905	7.69956220887e-138
IL6ST	interleukin 6 signal transducer (gp130, oncostatin M receptor) [Source:HGNC Symbol;Acc:6021]	1848	74.025974026	0.423989491971	1.00363244042e-135
AEBP1	AE binding protein 1 [Source:HGNC Symbol;Acc:303]	1387	86.301369863	0.422967764726	5.16562087062e-135
MYH9	myosin, heavy chain 9, non-muscle [Source:HGNC Symbol;Acc:7579]	1024	88.57421875	0.422303782885	1.49352561562e-134
CD63	CD63 molecule [Source:HGNC Symbol;Acc:1692]	945	85.5026455026	0.422185625132	1.80366781225e-134
MFAP2	microfibrillar-associated protein 2 [Source:HGNC Symbol;Acc:7033]	1213	82.1929101401	0.421982137016	2.49575095621e-134
TM4SF1	transmembrane 4 L six family member 1 [Source:HGNC Symbol;Acc:11853]	1861	75.9269210102	0.421856212376	3.05095148088e-134
CNN3	calponin 3, acidic [Source:HGNC Symbol;Acc:2157]	1495	76.5886287625	0.421426105954	6.05494450722e-134
TPM1	tropomyosin 1 (alpha) [Source:HGNC Symbol;Acc:12010]	2000	74.2	0.421018084532	1.15904234567e-133
DAB2	disabled homolog 2, mitogen-responsive phosphoprotein (Drosophila) [Source:HGNC Symbol;Acc:2662]	1740	80.9770114943	0.419910882386	6.71953192804e-133
TRAM2	translocation associated membrane protein 2 [Source:HGNC Symbol;Acc:16855]	1310	80.6870229008	0.419514662732	1.25826978535e-132
CAPG	capping protein (actin filament), gelsolin-like [Source:HGNC Symbol;Acc:1474]	1383	78.0911062907	0.416590341582	1.25660687477e-130
TSPO	translocator protein (18kDa) [Source:HGNC Symbol;Acc:1158]	1199	77.8148457048	0.416534413851	1.37165610983e-130
MYL9	myosin, light chain 9, regulatory [Source:HGNC Symbol;Acc:15754]	1292	80.1083591331	0.416518451522	1.40637962994e-130
PDGFC	platelet derived growth factor C [Source:HGNC Symbol;Acc:8801]	1243	76.5888978278	0.416091340603	2.7440875232e-130
CD93	CD93 molecule [Source:HGNC Symbol;Acc:15855]	1127	82.165039929	0.415530965714	6.58612785384e-130
PROCR	protein C receptor, endothelial [Source:HGNC Symbol;Acc:9452]	1163	77.3860705073	0.415061395089	1.36990683226e-129
ZYX	zyxin [Source:HGNC Symbol;Acc:13200]	1302	80.1075268817	0.41502496175	1.44993221065e-129
ITGA5	integrin, alpha 5 (fibronectin receptor, alpha polypeptide) [Source:HGNC Symbol;Acc:6141]	957	80.5642633229	0.413776174528	1.01072295842e-128
FBLN5	fibulin 5 [Source:HGNC Symbol;Acc:3602]	1552	82.2164948454	0.412924858525	3.77971064353e-128
PLSCR3	phospholipid scramblase 3 [Source:HGNC Symbol;Acc:16495]	1110	82.1621621622	0.412656737903	5.72170519934e-128
SERPING1	serpin peptidase inhibitor, clade G (C1 inhibitor), member 1 [Source:HGNC Symbol;Acc:1228]	1591	76.3670647392	0.411757051518	2.29373750429e-127
FHL1	four and a half LIM domains 1 [Source:HGNC Symbol;Acc:3702]	1826	73.6582694414	0.411615830284	2.85121448763e-127
PLS3	plastin 3 [Source:HGNC Symbol;Acc:9091]	1425	78.7368421053	0.411098128751	6.32436232565e-127
FLNA	filamin A, alpha [Source:HGNC Symbol;Acc:3754]	1278	90.0625978091	0.41093529348	8.12298086725e-127
PDGFRL	platelet-derived growth factor receptor-like [Source:HGNC Symbol;Acc:8805]	1246	85.4735152488	0.410665096043	1.23012479839e-126
NRP1	neuropilin 1 [Source:HGNC Symbol;Acc:8004]	1658	72.3763570567	0.410398998002	1.85048695969e-126
DENND5A	DENN/MADD domain containing 5A [Source:HGNC Symbol;Acc:19344]	1064	75.9398496241	0.409993120762	3.44719937387e-126
RBMS2	RNA binding motif, single stranded interacting protein 2 [Source:HGNC Symbol;Acc:9909]	1199	81.9849874896	0.409140253809	1.27050225705e-125
CD248	CD248 molecule, endosialin [Source:HGNC Symbol;Acc:18219]	928	82.0043103448	0.408787095841	2.17808299546e-125
GSN	gelsolin [Source:HGNC Symbol;Acc:4620]	1902	75.2891692955	0.408067946778	6.51487686e-125
IFI35	interferon-induced protein 35 [Source:HGNC Symbol;Acc:5399]	999	82.1821821822	0.40776890948	1.02665100078e-124
AHNAK	AHNAK nucleoprotein [Source:HGNC Symbol;Acc:347]	1216	81.8256578947	0.407621738568	1.28397414646e-124
SERPINE1	serpin peptidase inhibitor, clade E (nexin, plasminogen activator inhibitor type 1), member 1 [Source:HGNC Symbol;Acc:8583]	1625	76.0615384615	0.40679529901	4.49885769904e-124
ACTN1	actinin, alpha 1 [Source:HGNC Symbol;Acc:163]	1275	80.7058823529	0.405689245819	2.39596480027e-123
MVP	major vault protein [Source:HGNC Symbol;Acc:7531]	1148	78.5714285714	0.40554332191	2.98612289777e-123
FGFR1	fibroblast growth factor receptor 1 [Source:HGNC Symbol;Acc:3688]	1809	74.8479823107	0.405104421995	5.78682915193e-123
CD97	CD97 molecule [Source:HGNC Symbol;Acc:1711]	1324	75.6797583082	0.402999766783	1.36236529977e-121
DDAH2	dimethylarginine dimethylaminohydrolase 2 [Source:HGNC Symbol;Acc:2716]	1219	82.2805578343	0.402970908372	1.42244418245e-121
PPM1F	protein phosphatase, Mg2+/Mn2+ dependent, 1F [Source:HGNC Symbol;Acc:19388]	1080	81.0185185185	0.402240328874	4.23526715424e-121
HSPB1	heat shock 27kDa protein 1 [Source:HGNC Symbol;Acc:5246]	1497	74.6158984636	0.40200619126	6.00465869828e-121
RCN3	reticulocalbin 3, EF-hand calcium binding domain [Source:HGNC Symbol;Acc:21145]	1137	82.4098504837	0.401110979574	2.27523961314e-120
EMILIN1	elastin microfibril interfacer 1 [Source:HGNC Symbol;Acc:19880]	1140	82.7192982456	0.400812912406	3.54210093428e-120
MFGE8	milk fat globule-EGF factor 8 protein [Source:HGNC Symbol;Acc:7036]	1189	78.4693019344	0.399568281671	2.23789172125e-119
GBP1	guanylate binding protein 1, interferon-inducible [Source:HGNC Symbol;Acc:4182]	1419	80.6201550388	0.399540742223	2.33085030686e-119
PDLIM4	PDZ and LIM domain 4 [Source:HGNC Symbol;Acc:16501]	1462	80.1641586867	0.39799189015	2.28507750898e-118
S100A11	S100 calcium binding protein A11 [Source:HGNC Symbol;Acc:10488]	1314	79.3759512938	0.396515818109	1.98970128939e-117
WBP5	WW domain binding protein 5 [Source:HGNC Symbol;Acc:30084]	1206	74.3781094527	0.396041796036	3.97746525807e-117
DUSP1	dual specificity phosphatase 1 [Source:HGNC Symbol;Acc:3064]	1701	78.7771898883	0.395838602382	5.35062012724e-117
PKD2	polycystic kidney disease 2 (autosomal dominant) [Source:HGNC Symbol;Acc:9009]	1174	80.8347529813	0.394092468435	6.78421936665e-116
CREB3L2	cAMP responsive element binding protein 3-like 2 [Source:HGNC Symbol;Acc:23720]	1316	81.8389057751	0.393843215346	9.73687074534e-116
LAPTM4A	lysosomal protein transmembrane 4 alpha [Source:HGNC Symbol;Acc:6924]	858	86.2470862471	0.393631340943	1.32342838288e-115
BHLHE40	basic helix-loop-helix family, member e40 [Source:HGNC Symbol;Acc:1046]	1435	73.3101045296	0.393417475178	1.80357856747e-115
RGS2	regulator of G-protein signaling 2, 24kDa [Source:HGNC Symbol;Acc:9998]	1639	71.2629652227	0.392616670675	5.73630332179e-115
CKAP4	cytoskeleton-associated protein 4 [Source:HGNC Symbol;Acc:16991]	1103	84.5874886673	0.39247084647	7.07922056093e-115
CRISPLD2	cysteine-rich secretory protein LCCL domain containing 2 [Source:HGNC Symbol;Acc:25248]	1328	78.9909638554	0.39235863829	8.32239250772e-115
CTBP2	C-terminal binding protein 2 [Source:HGNC Symbol;Acc:2495]	1472	73.0298913043	0.392182808089	1.07224733484e-114
RECK	reversion-inducing-cysteine-rich protein with kazal motifs [Source:HGNC Symbol;Acc:11345]	1247	80.9943865277	0.39185191917	1.72665872765e-114
TFPI	tissue factor pathway inhibitor (lipoprotein-associated coagulation inhibitor) [Source:HGNC Symbol;Acc:11760]	1985	71.1335012594	0.391367453521	3.46517169562e-114
SERPINE2	serpin peptidase inhibitor, clade E (nexin, plasminogen activator inhibitor type 1), member 2 [Source:HGNC Symbol;Acc:8951]	1844	71.2039045553	0.390567907432	1.09113941271e-113
CALCRL	calcitonin receptor-like [Source:HGNC Symbol;Acc:16709]	1148	75.0871080139	0.390275470371	1.65858419866e-113
LIMS1	LIM and senescent cell antigen-like domains 1 [Source:HGNC Symbol;Acc:6616]	1157	82.4546240277	0.390100414	2.13064538927e-113
ATP10D	ATPase, class V, type 10D [Source:HGNC Symbol;Acc:13549]	1141	78.2646801052	0.39002479587	2.37398011879e-113
TNFRSF1A	tumor necrosis factor receptor superfamily, member 1A [Source:HGNC Symbol;Acc:11916]	1131	79.9292661362	0.389824477772	3.16106679639e-113
FHL2	four and a half LIM domains 2 [Source:HGNC Symbol;Acc:3703]	1320	77.6515151515	0.389267455061	7.00126221554e-113
TCF7L2	transcription factor 7-like 2 (T-cell specific, HMG-box) [Source:HGNC Symbol;Acc:11641]	1537	72.6089785296	0.388866347021	1.24005625941e-112
EPB41L2	erythrocyte membrane protein band 4.1-like 2 [Source:HGNC Symbol;Acc:3379]	1301	76.5564950038	0.388013082679	4.17270073313e-112
EDNRA	endothelin receptor type A [Source:HGNC Symbol;Acc:3179]	1464	80.0546448087	0.387736470048	6.1789918096e-112
CEBPD	CCAAT/enhancer binding protein (C/EBP), delta [Source:HGNC Symbol;Acc:1835]	1524	79.1994750656	0.385804194282	9.49241514927e-111
FCGRT	Fc fragment of IgG, receptor, transporter, alpha [Source:HGNC Symbol;Acc:3621]	1416	73.6581920904	0.384633861294	4.92163478856e-110
RAB31	RAB31, member RAS oncogene family [Source:HGNC Symbol;Acc:9771]	1139	82.1773485514	0.384515726226	5.80889355828e-110
PRELP	proline/arginine-rich end leucine-rich repeat protein [Source:HGNC Symbol;Acc:9357]	1269	78.8810086682	0.383712035616	1.79070498488e-109
PECAM1	platelet/endothelial cell adhesion molecule 1 [Source:HGNC Symbol;Acc:8823]	1323	78.9871504157	0.382737777911	6.98042396951e-109
PRKCDBP	protein kinase C, delta binding protein [Source:HGNC Symbol;Acc:9400]	1256	78.6624203822	0.382090668069	1.71879038736e-108
TSPAN4	tetraspanin 4 [Source:HGNC Symbol;Acc:11859]	1141	73.8825591586	0.381904510982	2.22657722042e-108
PRRX1	paired related homeobox 1 [Source:HGNC Symbol;Acc:9142]	1471	75.662814412	0.381612643681	3.33995407588e-108
MAFF	v-maf musculoaponeurotic fibrosarcoma oncogene homolog F (avian) [Source:HGNC Symbol;Acc:6780]	1563	80.0383877159	0.381498650919	3.91264962678e-108
CD151	CD151 molecule (Raph blood group) [Source:HGNC Symbol;Acc:1630]	1189	77.9646761985	0.381340039766	4.87593444594e-108
FAP	fibroblast activation protein, alpha [Source:HGNC Symbol;Acc:3590]	1051	83.444338725	0.381003806112	7.77165062065e-108
NPC2	Niemann-Pick disease, type C2 [Source:HGNC Symbol;Acc:14537]	1151	85.0564726325	0.378699103679	1.86994758906e-106
DCTD	dCMP deaminase [Source:HGNC Symbol;Acc:2710]	1065	68.9201877934	0.377775795272	6.63869676082e-106
DUSP6	dual specificity phosphatase 6 [Source:HGNC Symbol;Acc:3072]	1717	73.2090856144	0.376713766352	2.83662748166e-105
LEPROT	leptin receptor overlapping transcript [Source:HGNC Symbol;Acc:29477]	942	86.5180467091	0.375942463649	8.11687672532e-105
PDLIM5	PDZ and LIM domain 5 [Source:HGNC Symbol;Acc:17468]	1904	73.0042016807	0.374698575173	4.39664674835e-104
DKK3	dickkopf 3 homolog (Xenopus laevis) [Source:HGNC Symbol;Acc:2893]	1664	72.5961538462	0.374541721219	5.43771803165e-104
RHOB	ras homolog family member B [Source:HGNC Symbol;Acc:668]	1418	72.778561354	0.374062771136	1.03973283226e-103
LAMA2	laminin, alpha 2 [Source:HGNC Symbol;Acc:6482]	1568	75.0637755102	0.373356358648	2.69929825274e-103
PALM2-AKAP2	PALM2-AKAP2 readthrough [Source:HGNC Symbol;Acc:33529]	925	79.5675675676	0.37273799474	6.20996666061e-103
COL4A1	collagen, type IV, alpha 1 [Source:HGNC Symbol;Acc:2202]	1823	80.0329127811	0.372727235478	6.30054473399e-103
NUPR1	nuclear protein, transcriptional regulator, 1 [Source:HGNC Symbol;Acc:29990]	1409	76.4371894961	0.372644802248	7.03967658787e-103
HEXB	hexosaminidase B (beta polypeptide) [Source:HGNC Symbol;Acc:4879]	953	81.4270724029	0.371891961326	1.93583919168e-102
VAT1	vesicle amine transport protein 1 homolog (T. californica) [Source:HGNC Symbol;Acc:16919]	1384	76.0115606936	0.371876559989	1.97626163807e-102
FNDC3B	fibronectin type III domain containing 3B [Source:HGNC Symbol;Acc:24670]	1283	74.5908028059	0.370288974722	1.65345262654e-101
EXT1	exostosin 1 [Source:HGNC Symbol;Acc:3512]	1466	72.7148703956	0.369853467275	2.95501327973e-101
IL6	interleukin 6 (interferon, beta 2) [Source:HGNC Symbol;Acc:6018]	1079	84.0593141798	0.36969330281	3.65763173377e-101
LMNA	lamin A/C [Source:HGNC Symbol;Acc:6636]	1718	77.6484284051	0.368126554074	2.92852068305e-100
SYDE1	synapse defective 1, Rho GTPase, homolog 1 (C. elegans) [Source:HGNC Symbol;Acc:25824]	906	78.587196468	0.367834675957	4.30924785633e-100
CD302	CD302 molecule [Source:HGNC Symbol;Acc:30843]	1409	72.1788502484	0.366862905834	1.55474823499e-99
IFITM1	interferon induced transmembrane protein 1 [Source:HGNC Symbol;Acc:5412]	1641	77.8793418647	0.366850984858	1.5793709976e-99
TLN1	talin 1 [Source:HGNC Symbol;Acc:11845]	1021	80.0195886386	0.366612546817	2.16229859349e-99
CTNNA1	catenin (cadherin-associated protein), alpha 1, 102kDa [Source:HGNC Symbol;Acc:2509]	1524	73.9501312336	0.36658525258	2.24143281427e-99
C1S	complement component 1, s subcomponent [Source:HGNC Symbol;Acc:1247]	1677	75.0745378652	0.366518576024	2.44710640237e-99
TYROBP	TYRO protein tyrosine kinase binding protein [Source:HGNC Symbol;Acc:12449]	1344	76.8601190476	0.365544284877	8.80525547026e-99
COL15A1	collagen, type XV, alpha 1 [Source:HGNC Symbol;Acc:2192]	1243	83.2662912309	0.363671295131	1.0194364193e-97
RALB	v-ral simian leukemia viral oncogene homolog B (ras related; GTP binding protein) [Source:HGNC Symbol;Acc:9840]	1231	76.9293257514	0.363337173605	1.57525720593e-97
PLSCR1	phospholipid scramblase 1 [Source:HGNC Symbol;Acc:9092]	1087	82.7966881325	0.362642068797	3.88870661341e-97
THBS2	thrombospondin 2 [Source:HGNC Symbol;Acc:11786]	1439	74.7046560111	0.361615055724	1.47186748683e-96
WDR1	WD repeat domain 1 [Source:HGNC Symbol;Acc:12754]	1164	82.0446735395	0.361449626903	1.82298492868e-96
SLC2A3	solute carrier family 2 (facilitated glucose transporter), member 3 [Source:HGNC Symbol;Acc:11007]	1791	73.7018425461	0.360143353385	9.82943612883e-96
THBD	thrombomodulin [Source:HGNC Symbol;Acc:11784]	1429	77.0468859342	0.360098514723	1.04132282347e-95
FGL2	fibrinogen-like 2 [Source:HGNC Symbol;Acc:3696]	1381	78.2766111513	0.359832771111	1.46556703822e-95
LEPRE1	leucine proline-enriched proteoglycan (leprecan) 1 [Source:HGNC Symbol;Acc:19316]	800	81.25	0.359729529609	1.67351202271e-95
PLTP	phospholipid transfer protein [Source:HGNC Symbol;Acc:9093]	1562	71.1907810499	0.359049104452	4.00743648661e-95
SERPINB6	serpin peptidase inhibitor, clade B (ovalbumin), member 6 [Source:HGNC Symbol;Acc:8950]	886	78.6681715576	0.358573946832	7.36458219844e-95
TMBIM1	transmembrane BAX inhibitor motif containing 1 [Source:HGNC Symbol;Acc:23410]	917	74.7001090513	0.358278107957	1.07513966985e-94
AKR1B1	aldo-keto reductase family 1, member B1 (aldose reductase) [Source:HGNC Symbol;Acc:381]	1011	71.5133531157	0.358254812274	1.10763456198e-94
STAT3	signal transducer and activator of transcription 3 (acute-phase response factor) [Source:HGNC Symbol;Acc:11364]	1107	74.6160794941	0.358251360213	1.11253241068e-94
GPX1	glutathione peroxidase 1 [Source:HGNC Symbol;Acc:4553]	900	68.6666666667	0.357537724869	2.76647729044e-94
LTBP3	latent transforming growth factor beta binding protein 3 [Source:HGNC Symbol;Acc:6716]	1251	76.1790567546	0.3574027316	3.28585459705e-94
NFKBIA	nuclear factor of kappa light polypeptide gene enhancer in B-cells inhibitor, alpha [Source:HGNC Symbol;Acc:7797]	1314	76.3318112633	0.356389436649	1.1922468708e-93
OLFML1	olfactomedin-like 1 [Source:HGNC Symbol;Acc:24473]	971	79.7116374871	0.356283166401	1.36442191343e-93
ISLR	immunoglobulin superfamily containing leucine-rich repeat [Source:HGNC Symbol;Acc:6133]	1207	82.7671913836	0.3561769453	1.56128303505e-93
CST3	cystatin C [Source:HGNC Symbol;Acc:2475]	1406	67.7098150782	0.355844690326	2.3791692908e-93
C1R	complement component 1, r subcomponent [Source:HGNC Symbol;Acc:1246]	1323	78.1557067271	0.355552867781	3.44290872353e-93
KCTD12	potassium channel tetramerisation domain containing 12 [Source:HGNC Symbol;Acc:14678]	1410	75.1773049645	0.353543138681	4.34184779806e-92
PRSS23	protease, serine, 23 [Source:HGNC Symbol;Acc:14370]	1526	75.753604194	0.352892271769	9.82760631515e-92
CD9	CD9 molecule [Source:HGNC Symbol;Acc:1709]	1730	71.8497109827	0.352787529922	1.12062956174e-91
SH3GLB1	SH3-domain GRB2-like endophilin B1 [Source:HGNC Symbol;Acc:10833]	1223	76.0425183974	0.352203256665	2.32864647567e-91
SEPT10	septin 10 [Source:HGNC Symbol;Acc:14349]	1208	76.0761589404	0.351119473512	9.00583606459e-91
TMEM204	transmembrane protein 204 [Source:HGNC Symbol;Acc:14158]	914	76.0393873085	0.350798128922	1.34354332507e-90
TNFAIP6	tumor necrosis factor, alpha-induced protein 6 [Source:HGNC Symbol;Acc:11898]	1153	78.5776235906	0.349462492665	7.04953989655e-90
ENTPD1	ectonucleoside triphosphate diphosphohydrolase 1 [Source:HGNC Symbol;Acc:3363]	1125	78.3111111111	0.349461976985	7.0540421327e-90
MFAP5	microfibrillar associated protein 5 [Source:HGNC Symbol;Acc:29673]	1429	77.1868439468	0.349129297784	1.0646531294e-89
CLEC11A	C-type lectin domain family 11, member A [Source:HGNC Symbol;Acc:10576]	1074	81.1918063315	0.349079796771	1.13185219707e-89
CALU	calumenin [Source:HGNC Symbol;Acc:1458]	1166	80.102915952	0.348650914184	1.92262671213e-89
CDKN1C	cyclin-dependent kinase inhibitor 1C (p57, Kip2) [Source:HGNC Symbol;Acc:1786]	1757	70.0056915196	0.348275166309	3.05630488147e-89
TNFAIP2	tumor necrosis factor, alpha-induced protein 2 [Source:HGNC Symbol;Acc:11895]	1244	70.9807073955	0.347998003229	4.3003734681e-89
ITGAV	integrin, alpha V [Source:HGNC Symbol;Acc:6150]	1387	70.5839942322	0.347438006936	8.56449414353e-89
CLEC3B	C-type lectin domain family 3, member B [Source:HGNC Symbol;Acc:11891]	1232	77.5162337662	0.347212538914	1.12977603755e-88
ALDH2	aldehyde dehydrogenase 2 family (mitochondrial) [Source:HGNC Symbol;Acc:404]	1486	57.8061911171	0.346247147428	3.6891288838e-88
NT5E	5'-nucleotidase, ecto (CD73) [Source:HGNC Symbol;Acc:8021]	1472	73.9809782609	0.345995408296	5.01926869711e-88
SLC26A2	solute carrier family 26 (sulfate transporter), member 2 [Source:HGNC Symbol;Acc:10994]	1177	76.8054375531	0.345951205874	5.29793701728e-88
SPG20	spastic paraplegia 20 (Troyer syndrome) [Source:HGNC Symbol;Acc:18514]	1422	70.1828410689	0.345199951679	1.32542450596e-87

## Sheet: Discordant
Gene symbol	Description	# of experiments with VIM	%concordant	Pearson Coef	Pearson p-val.
VIM	vimentin [Source:HGNC Symbol;Acc:12692]	3105
TMEM184A	transmembrane protein 184A [Source:HGNC Symbol;Acc:28797]	252	8.33333333333	-0.403089935958	1.19048134092e-121
FAM83H	family with sequence similarity 83, member H [Source:HGNC Symbol;Acc:24797]	430	13.9534883721	-0.387782202494	5.79082001393e-112
DEGS2	delta(4)-desaturase, sphingolipid 2 [Source:HGNC Symbol;Acc:20113]	184	7.60869565217	-0.386426913435	3.94353532503e-111
ESRP2	epithelial splicing regulatory protein 2 [Source:HGNC Symbol;Acc:26152]	278	6.11510791367	-0.374951981763	3.11821134418e-104
ALDH5A1	aldehyde dehydrogenase 5 family, member A1 [Source:HGNC Symbol;Acc:408]	1479	25.5578093306	-0.371343588745	4.03769284444e-102
SEL1L3	sel-1 suppressor of lin-12-like 3 (C. elegans) [Source:HGNC Symbol;Acc:29108]	512	29.8828125	-0.3653046526	1.20564490016e-98
FAHD1	fumarylacetoacetate hydrolase domain containing 1 [Source:HGNC Symbol;Acc:14169]	502	16.9322709163	-0.343860588202	6.75540113889e-87
NMU	neuromedin U [Source:HGNC Symbol;Acc:7859]	1259	29.2295472597	-0.343279212645	1.36642374933e-86
KRTCAP3	keratinocyte associated protein 3 [Source:HGNC Symbol;Acc:28943]	482	23.2365145228	-0.331049949817	2.63537208185e-80
NAPRT1	nicotinate phosphoribosyltransferase domain containing 1 [Source:HGNC Symbol;Acc:30450]	486	23.2510288066	-0.304990208673	7.65500288904e-68
RTN4RL1	reticulon 4 receptor-like 1 [Source:HGNC Symbol;Acc:21329]	255	22.3529411765	-0.28640370091	1.06666288684e-59
RP11-698N11.3.1	RP11-698N11.3.1	224	33.0357142857	-0.284841047151	4.84498633042e-59
GCH1	GTP cyclohydrolase 1 [Source:HGNC Symbol;Acc:4193]	1225	37.8775510204	-0.283457268157	1.83575253859e-58
MUCL1	mucin-like 1 [Source:HGNC Symbol;Acc:30588]	101	4.9504950495	-0.279897270789	5.45849642089e-57
NUP210	nucleoporin 210kDa [Source:HGNC Symbol;Acc:30052]	1394	37.3744619799	-0.276685168964	1.11637004561e-55
ATPIF1	ATPase inhibitory factor 1 [Source:HGNC Symbol;Acc:871]	908	31.1674008811	-0.272375701714	6.00993723449e-54
SLC44A2	solute carrier family 44, member 2 [Source:HGNC Symbol;Acc:17292]	304	37.1710526316	-0.267180201694	6.67268220978e-52
MARVELD2	MARVEL domain containing 2 [Source:HGNC Symbol;Acc:26401]	625	30.88	-0.265861914265	2.16831106424e-51
ARHGAP36	Rho GTPase activating protein 36 [Source:HGNC Symbol;Acc:26388]	62	3.22580645161	-0.263493291666	1.77201559186e-50
CENPM	centromere protein M [Source:HGNC Symbol;Acc:18352]	861	35.1916376307	-0.258852923435	1.02073410875e-48
DDT	D-dopachrome tautomerase [Source:HGNC Symbol;Acc:2732]	700	22.8571428571	-0.257054673765	4.80379551635e-48
KRT80	keratin 80 [Source:HGNC Symbol;Acc:27056]	233	42.9184549356	-0.25439675837	4.63574620342e-47
ZG16B	zymogen granule protein 16 homolog B (rat) [Source:HGNC Symbol;Acc:30456]	190	12.1052631579	-0.249772591365	2.24650741464e-45
LOC731049 /// UBE2S	LOC731049 /// UBE2S	533	25.5159474672	-0.248625022805	5.81280610577e-45
TMEM141	transmembrane protein 141 [Source:HGNC Symbol;Acc:28211]	89	4.49438202247	-0.248001262534	9.72547586757e-45
KLB	klotho beta [Source:HGNC Symbol;Acc:15527]	215	18.1395348837	-0.247036055844	2.15056965376e-44
IDH2	isocitrate dehydrogenase 2 (NADP+), mitochondrial [Source:HGNC Symbol;Acc:5383]	1396	32.2349570201	-0.246810894537	2.58663115394e-44
GRHL1	grainyhead-like 1 (Drosophila) [Source:HGNC Symbol;Acc:17923]	498	36.7469879518	-0.246370723525	3.7088997758e-44
CCDC83	coiled-coil domain containing 83 [Source:HGNC Symbol;Acc:28535]	122	16.393442623	-0.245789927856	5.96044965379e-44
ZNRF2	zinc and ring finger 2 [Source:HGNC Symbol;Acc:22316]	689	32.0754716981	-0.245654685549	6.65544958963e-44
MMEL1	membrane metallo-endopeptidase-like 1 [Source:HGNC Symbol;Acc:14668]	154	16.8831168831	-0.23936858761	1.04012791226e-41
HYLS1	hydrolethalus syndrome 1 [Source:HGNC Symbol;Acc:26558]	211	40.2843601896	-0.235037494052	3.10419665537e-40
SDR16C5	short chain dehydrogenase/reductase family 16C, member 5 [Source:HGNC Symbol;Acc:30311]	265	17.358490566	-0.23355467375	9.77344819421e-40
EXD2	exonuclease 3'-5' domain containing 2 [Source:HGNC Symbol;Acc:20217]	208	22.1153846154	-0.232253381518	2.65645518826e-39
SHMT2	serine hydroxymethyltransferase 2 (mitochondrial) [Source:HGNC Symbol;Acc:10852]	1388	35.3746397695	-0.23179765681	3.76487073668e-39
ZNF778	zinc finger protein 778 [Source:HGNC Symbol;Acc:26479]	52	13.4615384615	-0.229776851381	1.75131167554e-38
POLR2J2 /// POLR2J3 /// POLR2J4	POLR2J2 /// POLR2J3 /// POLR2J4	314	14.0127388535	-0.22898292082	3.19076737365e-38
UGT1A6	UDP glucuronosyltransferase 1 family, polypeptide A6 [Source:HGNC Symbol;Acc:12538]	263	26.9961977186	-0.225150595251	5.59213855537e-37
EBP	emopamil binding protein (sterol isomerase) [Source:HGNC Symbol;Acc:3133]	1167	33.9331619537	-0.219078154311	4.69115481402e-35
CR2	complement component (3d/Epstein Barr virus) receptor 2 [Source:HGNC Symbol;Acc:2336]	1076	38.1970260223	-0.218472962164	7.24203722142e-35
LINGO1	leucine rich repeat and Ig domain containing 1 [Source:HGNC Symbol;Acc:21205]	241	42.3236514523	-0.218269917109	8.37536166935e-35
AC073871.2.1	AC073871.2.1	94	30.8510638298	-0.214016886705	1.70203450095e-33
FAM84B	family with sequence similarity 84, member B [Source:HGNC Symbol;Acc:24166]	289	28.0276816609	-0.213513160619	2.42123042404e-33
HAGH	hydroxyacylglutathione hydrolase [Source:HGNC Symbol;Acc:4805]	1139	24.4073748903	-0.21313199481	3.15938115233e-33
SLC7A5	solute carrier family 7 (amino acid transporter light chain, L system), member 5 [Source:HGNC Symbol;Acc:11063]	1169	37.6390076989	-0.210504028819	1.95121855472e-32
SYBU	syntabulin (syntaxin-interacting) [Source:HGNC Symbol;Acc:26011]	441	43.0839002268	-0.209403402917	4.15258270863e-32
TUBA4A	tubulin, alpha 4a [Source:HGNC Symbol;Acc:12407]	978	28.527607362	-0.208928288996	5.74567183638e-32
SLC4A11	solute carrier family 4, sodium borate transporter, member 11 [Source:HGNC Symbol;Acc:16438]	368	19.8369565217	-0.208196201967	9.46155347708e-32
RP5-862P8.2.1	RP5-862P8.2.1	208	29.3269230769	-0.20767200416	1.35072747172e-31
UQCRC1	ubiquinol-cytochrome c reductase core protein I [Source:HGNC Symbol;Acc:12585]	865	27.3988439306	-0.206844798199	2.36422421221e-31
CXXC5	CXXC finger protein 5 [Source:HGNC Symbol;Acc:26943]	779	34.5314505777	-0.20666165153	2.67531887452e-31
CD24P4	CD24 molecule pseudogene 4 [Source:HGNC Symbol;Acc:1649]	446	43.0493273543	-0.205098656277	7.64659264979e-31
GOT2	glutamic-oxaloacetic transaminase 2, mitochondrial (aspartate aminotransferase 2) [Source:HGNC Symbol;Acc:4433]	935	24.7058823529	-0.204014082585	1.57677710203e-30
STON2	stonin 2 [Source:HGNC Symbol;Acc:30652]	390	29.2307692308	-0.202708095317	3.74858176532e-30
CMTM8	CKLF-like MARVEL transmembrane domain containing 8 [Source:HGNC Symbol;Acc:19179]	317	28.7066246057	-0.202168882874	5.35050131142e-30
PIGM	phosphatidylinositol glycan anchor biosynthesis, class M [Source:HGNC Symbol;Acc:18858]	335	34.328358209	-0.199644543835	2.79233700281e-29
P2RX5	purinergic receptor P2X, ligand-gated ion channel, 5 [Source:HGNC Symbol;Acc:8536]	1157	36.1279170268	-0.197104362097	1.43990475294e-28
LNX1	ligand of numb-protein X 1, E3 ubiquitin protein ligase [Source:HGNC Symbol;Acc:6657]	453	36.8653421634	-0.194942571267	5.71393250525e-28
JPH4	junctophilin 4 [Source:HGNC Symbol;Acc:20156]	307	22.8013029316	-0.194621588247	7.00191931038e-28
C1QBP	complement component 1, q subcomponent binding protein [Source:HGNC Symbol;Acc:1243]	875	33.2571428571	-0.19370716219	1.24701139643e-27
GPR160	G protein-coupled receptor 160 [Source:HGNC Symbol;Acc:23693]	529	34.5935727788	-0.193047676299	1.88740200278e-27
TRIM37	tripartite motif containing 37 [Source:HGNC Symbol;Acc:7523]	1372	39.139941691	-0.192858741603	2.12476298643e-27
C2ORF15	C2ORF15	221	24.4343891403	-0.191879515824	3.91826295955e-27
PCBD2	pterin-4 alpha-carbinolamine dehydratase/dimerization cofactor of hepatocyte nuclear factor 1 alpha (TCF1) 2 [Source:HGNC Symbol;Acc:24474]	388	28.0927835052	-0.191031023573	6.64100123023e-27
MSMO1	methylsterol monooxygenase 1 [Source:HGNC Symbol;Acc:10545]	270	38.5185185185	-0.190873955152	7.32036587605e-27

## Sheet: Concordant KEGG pathways
Group	P-value
hsa04510:Focal adhesion	5.83024528117e-19
hsa04512:ECM-receptor interaction	3.09805708916e-14
hsa05200:Pathways in cancer	9.53208974243e-06
hsa05222:Small cell lung cancer	0.000130606842791
hsa04810:Regulation of actin cytoskeleton	0.000333636100988
hsa04610:Complement and coagulation cascades	0.0013546248122
hsa05410:Hypertrophic cardiomyopathy (HCM)	0.00326501329646
hsa05412:Arrhythmogenic right ventricular cardiomyopathy (ARVC)	0.00687921727027
hsa04520:Adherens junction	0.00832642924683
hsa05215:Prostate cancer	0.0163064276166
hsa05414:Dilated cardiomyopathy	0.0198440934669
hsa00250:Alanine, aspartate and glutamate metabolism	0.0298720996285
hsa04010:MAPK signaling pathway	0.0463754027461

## Sheet: Concordant COG Ontology
Group	P-value
Cytoskeleton	0.00156146859013
Cytoskeleton	0.00493627327232
Signal transduction mechanisms	0.00584830818638
Cell division and chromosome partitioning	0.00584830818638
General function prediction only	0.00890756349429

## Sheet: Concordant TISSUE
Group	P-value
Placenta	5.85260968066e-18
Fibroblast	5.77599131883e-13
Liver	9.42740669011e-11
Lung	3.66340787073e-09
Plasma	1.07811603677e-08
Platelet	9.96970882654e-08
Adipocyte	5.60962984487e-06
Aorta	1.74703718891e-05
Skin	2.35422557406e-05
Foreskin	7.33494525845e-05
Endothelial cell	0.00010345790785
Brain	0.000124940524319
Spleen	0.000196154673438
Uterus	0.000486051659898
Cervix	0.000619629202833
Osteosarcoma	0.00110292599213
Pancreas	0.00156553405736
Kidney	0.00172514596625
Glial tumor	0.00177258376198
Leukocyte	0.00229175136319
Fetal brain cortex	0.00321658079833
Aorta endothelial cell	0.005004456938
White Matter pool- 5 brain tissues- femoral artery	0.00505919914481
Colon endothel	0.00920889192723
Hepatocyte	0.010013258943
Mammary carcinoma	0.0114096794058
Cartilage	0.0125022656761
Epithelium	0.012718104527
Heart	0.018711147578
Melanoma	0.0216160811462
Colon tumor	0.0316398739542
Cajal-Retzius cell	0.0389985562631
Lung fibroblast	0.0442442147218
Umbilical vein endothelial cell	0.0469155501296
